# Supplementary material for: Convergent genomic signatures of high-altitude adaptation among domestic mammals
Source: Natl Sci Rev. 2019 Dec 19;7(6):952–63. doi: 10.1093/nsr/nwz213 (PMC8288980; doi:10.1093/nsr/nwz213)
Supplement: nwz213_Supplemental_Files [file nwz213_supplemental_files.zip]

Archive with 3 entries (3 files):
- 7_Supplementary Table S11.xlsx
- 5_Supplementary Material_NSR.doc
- 6_Supplementary Table S5.xlsx
