# Supplementary material for: Convergent genomic signatures of high-altitude adaptation among domestic mammals
Source: Natl Sci Rev. 2019 Dec 19;7(6):952–63. doi: 10.1093/nsr/nwz213 (PMC8288980; doi:10.1093/nsr/nwz213)
Supplement: nwz213_Supplemental_Files [file nwz213_supplemental_files.zip › 7_Supplementary Table S11.xlsx]

## Sheet: Sheet3
p-value	Gene Number	GO ID	type	description
0.039	5	GO:0019233	BP	sensory perception of pain
0.00347	10	GO:0048511	BP	rhythmic process
0.0167	5	GO:0051092	BP	positive regulation of NF-kappaB transcription factor activity
2.62e-18	156	GO:0050896	BP	response to stimulus
0.000142	23	GO:0009628	BP	response to abiotic stimulus
0.00061	10	GO:0070482	BP	response to oxygen levels
7.88e-05	10	GO:0036293	BP	response to decreased oxygen levels
1.58e-11	43	GO:0009719	BP	response to endogenous stimulus
2.69e-12	39	GO:0071495	BP	cellular response to endogenous stimulus
2.88e-13	95	GO:0042221	BP	response to chemical
0.000694	19	GO:1901698	BP	response to nitrogen compound
3.36e-11	42	GO:1901700	BP	response to oxygen-containing compound
0.000526	11	GO:0042493	BP	response to drug
0.000152	14	GO:0010035	BP	response to inorganic substance
0.0185	7	GO:0010038	BP	response to metal ion
1.02e-15	70	GO:0010033	BP	response to organic substance
0.00237	5	GO:1901654	BP	response to ketone
1.2e-05	19	GO:0034097	BP	response to cytokine
0.000614	17	GO:0014070	BP	response to organic cyclic compound
1.38e-07	24	GO:0033993	BP	response to lipid
1.15e-10	26	GO:0070848	BP	response to growth factor
0.0267	6	GO:0071772	BP	response to BMP
0.00574	5	GO:0071774	BP	response to fibroblast growth factor
6.24e-07	12	GO:0071559	BP	response to transforming growth factor beta
5.36e-06	21	GO:0009725	BP	response to hormone
0.0042	9	GO:0048545	BP	response to steroid hormone
0.000293	6	GO:0031960	BP	response to corticosteroid
0.00221	5	GO:0051384	BP	response to glucocorticoid
0.000336	18	GO:0010243	BP	response to organonitrogen compound
0.000846	11	GO:1901652	BP	response to peptide
0.00654	9	GO:0043434	BP	response to peptide hormone
0.00212	8	GO:0032868	BP	response to insulin
0.0147	5	GO:0009636	BP	response to toxic substance
6.2e-19	88	GO:0006950	BP	response to stress
0.0153	5	GO:0035966	BP	response to topologically incorrect protein
0.00924	5	GO:0006986	BP	response to unfolded protein
1.47e-06	16	GO:0006979	BP	response to oxidative stress
0.000156	9	GO:0000302	BP	response to reactive oxygen species
0.00835	5	GO:0042542	BP	response to hydrogen peroxide
1.35e-09	27	GO:0009611	BP	response to wounding
3.54e-05	14	GO:0042060	BP	wound healing
9.7e-12	43	GO:0006952	BP	defense response
2e-09	25	GO:0006954	BP	inflammatory response
0.000589	7	GO:0002526	BP	acute inflammatory response
6.47e-05	10	GO:0001666	BP	response to hypoxia
7.56e-16	64	GO:0009605	BP	response to external stimulus
0.00585	12	GO:0071496	BP	cellular response to external stimulus
1.73e-06	26	GO:0009607	BP	response to biotic stimulus
9e-06	24	GO:0043207	BP	response to external biotic stimulus
5.44e-10	55	GO:0002376	BP	immune system process
2.93e-05	21	GO:0002252	BP	immune effector process
0.0367	8	GO:0002443	BP	leukocyte mediated immunity
0.0147	5	GO:0019882	BP	antigen processing and presentation
2.11e-05	28	GO:0006955	BP	immune response
0.00122	15	GO:0045087	BP	innate immune response
7.64e-12	114	GO:0023052	BP	signaling
0.0132	19	GO:0000003	BP	reproduction
0.00178	6	GO:0050886	BP	endocrine process
2.86e-08	97	GO:0071840	BP	cellular component organization or biogenesis
0.0116	38	GO:0044085	BP	cellular component biogenesis
0.000454	26	GO:0022414	BP	reproductive process
4.18e-15	53	GO:0040011	BP	locomotion
2.79e-08	22	GO:0042330	BP	taxis
2.69e-08	22	GO:0006935	BP	chemotaxis
1.42e-14	49	GO:0022610	BP	biological adhesion
4.33e-14	48	GO:0007155	BP	cell adhesion
0.000335	5	GO:0033627	BP	cell adhesion mediated by integrin
9.36e-10	19	GO:0031589	BP	cell-substrate adhesion
1.86e-08	14	GO:0007160	BP	cell-matrix adhesion
2.96e-06	25	GO:0098609	BP	cell-cell adhesion
1.87e-21	128	GO:0032502	BP	developmental process
3.02e-20	118	GO:0048856	BP	anatomical structure development
1.24e-11	53	GO:0009888	BP	tissue development
3.57e-06	17	GO:0060537	BP	muscle tissue development
0.000152	14	GO:0014706	BP	striated muscle tissue development
7.01e-08	15	GO:0061448	BP	connective tissue development
3.35e-05	28	GO:0060429	BP	epithelium development
0.000345	19	GO:0003006	BP	developmental process involved in reproduction
0.00015	11	GO:0007548	BP	sex differentiation
4.85e-21	82	GO:0009653	BP	anatomical structure morphogenesis
3.81e-10	39	GO:0048646	BP	anatomical structure formation involved in morphogenesis
2.76e-16	206	GO:0044699	BP	single-organism process
5.83e-13	57	GO:0016265	BP	death
1.11e-12	55	GO:0008283	BP	cell proliferation
0.000419	9	GO:0033002	BP	muscle cell proliferation
0.000196	8	GO:0048659	BP	smooth muscle cell proliferation
2.18e-05	15	GO:0050673	BP	epithelial cell proliferation
0.0174	5	GO:0001935	BP	endothelial cell proliferation
0.00149	6	GO:0048144	BP	fibroblast proliferation
3.12e-21	127	GO:0044767	BP	single-organism developmental process
1.15e-06	22	GO:0061061	BP	muscle structure development
0.0129	5	GO:0031099	BP	regeneration
0.000235	19	GO:0048729	BP	tissue morphogenesis
0.00354	14	GO:0002009	BP	morphogenesis of an epithelium
0.0446	13	GO:0048598	BP	embryonic morphogenesis
8.44e-08	27	GO:0098602	BP	single organism cell adhesion
4.26e-06	23	GO:0016337	BP	single organismal cell-cell adhesion
0.0356	11	GO:0007159	BP	leukocyte cell-cell adhesion
0.00031	16	GO:0034109	BP	homotypic cell-cell adhesion
6.95e-12	114	GO:0044700	BP	single organism signaling
0.000313	25	GO:0044702	BP	single organism reproductive process
1.8e-12	211	GO:0009987	BP	cellular process
1.49e-08	96	GO:0016043	BP	cellular component organization
0.0162	35	GO:0022607	BP	cellular component assembly
2.98e-15	192	GO:0044763	BP	single-organism cellular process
7.81e-06	12	GO:0043062	BP	extracellular structure organization
7.42e-06	12	GO:0030198	BP	extracellular matrix organization
0.0096	7	GO:0034330	BP	cell junction organization
0.0259	6	GO:0045216	BP	cell-cell junction organization
0.014	6	GO:0034329	BP	cell junction assembly
5.13e-18	100	GO:0048869	BP	cellular developmental process
9.17e-06	32	GO:0032989	BP	cellular component morphogenesis
0.000329	27	GO:0000902	BP	cell morphogenesis
0.0125	17	GO:0032990	BP	cell part morphogenesis
7.02e-17	94	GO:0030154	BP	cell differentiation
2.95e-06	12	GO:0045444	BP	fat cell differentiation
0.00016	5	GO:0050873	BP	brown fat cell differentiation
0.00216	12	GO:0042692	BP	muscle cell differentiation
0.00672	9	GO:0051146	BP	striated muscle cell differentiation
0.000131	18	GO:0030855	BP	epithelial cell differentiation
0.0324	8	GO:0045165	BP	cell fate commitment
4.89e-08	51	GO:0048468	BP	cell development
0.0291	6	GO:0055001	BP	muscle cell development
0.0183	6	GO:0055002	BP	striated muscle cell development
0.0295	7	GO:0002064	BP	epithelial cell development
0.00225	18	GO:0000904	BP	cell morphogenesis involved in differentiation
0.00574	5	GO:0034446	BP	substrate adhesion-dependent cell spreading
0.000897	17	GO:0030029	BP	actin filament-based process
5.18e-11	48	GO:0006928	BP	movement of cell or subcellular component
8.89e-13	119	GO:0007154	BP	cell communication
0.00341	21	GO:0007267	BP	cell-cell signaling
0.0314	25	GO:0007049	BP	cell cycle
3.04e-05	24	GO:0001775	BP	cell activation
0.00586	17	GO:0045321	BP	leukocyte activation
0.0424	13	GO:0046649	BP	lymphocyte activation
5.2e-13	57	GO:0008219	BP	cell death
0.00233	11	GO:0070997	BP	neuron death
6.76e-11	51	GO:0012501	BP	programmed cell death
3.55e-11	51	GO:0006915	BP	apoptotic process
0.000366	16	GO:0097285	BP	cell-type specific apoptotic process
0.000787	6	GO:1904019	BP	epithelial cell apoptotic process
1.93e-05	6	GO:0072577	BP	endothelial cell apoptotic process
0.00526	9	GO:0051402	BP	neuron apoptotic process
2.54e-06	33	GO:0030030	BP	cell projection organization
0.0222	16	GO:0048858	BP	cell projection morphogenesis
3.38e-16	137	GO:0051716	BP	cellular response to stimulus
0.0022	9	GO:0071216	BP	cellular response to biotic stimulus
5.01e-24	81	GO:0070887	BP	cellular response to chemical stimulus
3.12e-05	17	GO:1901699	BP	cellular response to nitrogen compound
5.16e-13	37	GO:1901701	BP	cellular response to oxygen-containing compound
1.05e-18	64	GO:0071310	BP	cellular response to organic substance
0.00428	5	GO:0097306	BP	cellular response to alcohol
5.25e-05	16	GO:0071345	BP	cellular response to cytokine stimulus
9.24e-07	18	GO:0071396	BP	cellular response to lipid
7.7e-11	26	GO:0071363	BP	cellular response to growth factor stimulus
0.00512	5	GO:0044344	BP	cellular response to fibroblast growth factor stimulus
0.0267	6	GO:0071773	BP	cellular response to BMP stimulus
6.24e-07	12	GO:0071560	BP	cellular response to transforming growth factor beta stimulus
0.000828	12	GO:0071407	BP	cellular response to organic cyclic compound
4.95e-05	16	GO:0032870	BP	cellular response to hormone stimulus
0.0183	6	GO:0071383	BP	cellular response to steroid hormone stimulus
3.46e-05	16	GO:0071417	BP	cellular response to organonitrogen compound
0.000196	10	GO:1901653	BP	cellular response to peptide
0.000874	9	GO:0071375	BP	cellular response to peptide hormone stimulus
0.000651	8	GO:0032869	BP	cellular response to insulin stimulus
0.0178	6	GO:0071241	BP	cellular response to inorganic substance
0.00879	5	GO:0071248	BP	cellular response to metal ion
1.1e-10	49	GO:0033554	BP	cellular response to stress
0.0443	5	GO:0098780	BP	response to mitochondrial depolarisation
0.00473	8	GO:0034976	BP	response to endoplasmic reticulum stress
4.3e-07	13	GO:0034599	BP	cellular response to oxidative stress
4.71e-05	8	GO:0034614	BP	cellular response to reactive oxygen species
0.0339	10	GO:0031668	BP	cellular response to extracellular stimulus
1.04e-09	99	GO:0051179	BP	localization
2.59e-12	44	GO:0051674	BP	localization of cell
2.59e-12	44	GO:0048870	BP	cell motility
6.83e-13	43	GO:0016477	BP	cell migration
1.83e-05	14	GO:0001667	BP	ameboidal-type cell migration
4.72e-05	7	GO:0014812	BP	muscle cell migration
0.000172	6	GO:0014909	BP	smooth muscle cell migration
0.00526	9	GO:0050900	BP	leukocyte migration
0.0486	5	GO:0097529	BP	myeloid leukocyte migration
8.43e-05	11	GO:0060326	BP	cell chemotaxis
0.0202	6	GO:0030595	BP	leukocyte chemotaxis
6.52e-06	75	GO:0051234	BP	establishment of localization
1.61e-05	72	GO:0006810	BP	transport
0.000536	43	GO:0071702	BP	organic substance transport
0.00106	44	GO:0033036	BP	macromolecule localization
0.000538	12	GO:0010876	BP	lipid localization
0.0384	34	GO:0008104	BP	protein localization
0.0084	31	GO:0045184	BP	establishment of protein localization
0.0202	28	GO:0015031	BP	protein transport
5.27e-07	70	GO:1902578	BP	single-organism localization
1.49e-07	69	GO:0044765	BP	single-organism transport
0.0314	9	GO:0042886	BP	amide transport
0.0221	9	GO:0015833	BP	peptide transport
8.52e-05	26	GO:0046903	BP	secretion
3.56e-05	34	GO:0006811	BP	ion transport
3.86e-05	27	GO:0006812	BP	cation transport
2.05e-06	18	GO:0072511	BP	divalent inorganic cation transport
3.49e-06	25	GO:0030001	BP	metal ion transport
1.91e-06	18	GO:0070838	BP	divalent metal ion transport
1.47e-06	17	GO:0006816	BP	calcium ion transport
0.00078	7	GO:0060401	BP	cytosolic calcium ion transport
0.015	6	GO:0006909	BP	phagocytosis
0.00286	10	GO:0006869	BP	lipid transport
4.58e-05	13	GO:0017038	BP	protein import
0.000936	46	GO:0051641	BP	cellular localization
0.00495	22	GO:1902580	BP	single-organism cellular localization
0.0288	24	GO:0070727	BP	cellular macromolecule localization
0.0271	24	GO:0034613	BP	cellular protein localization
0.00782	16	GO:0033365	BP	protein localization to organelle
6.03e-06	15	GO:0034504	BP	protein localization to nucleus
0.00186	14	GO:0072594	BP	establishment of protein localization to organelle
0.000405	42	GO:0051649	BP	establishment of localization in cell
0.0126	27	GO:0046907	BP	intracellular transport
0.00342	26	GO:1902582	BP	single-organism intracellular transport
0.00191	21	GO:0016482	BP	cytoplasmic transport
0.000644	13	GO:0051169	BP	nuclear transport
0.000579	13	GO:0006913	BP	nucleocytoplasmic transport
1.16e-05	13	GO:0051170	BP	nuclear import
1.11e-05	13	GO:1902593	BP	single-organism nuclear import
0.00742	19	GO:0006886	BP	intracellular protein transport
0.000726	16	GO:0006605	BP	protein targeting
1.11e-05	13	GO:0044744	BP	protein targeting to nucleus
1.11e-05	13	GO:0006606	BP	protein import into nucleus
8.16e-05	24	GO:0032940	BP	secretion by cell
0.009	12	GO:0023061	BP	signal release
0.000134	16	GO:0009306	BP	protein secretion
1.6e-06	29	GO:0040007	BP	growth
0.000969	17	GO:0048589	BP	developmental growth
8.47e-05	16	GO:0016049	BP	cell growth
0.0087	7	GO:0048588	BP	developmental cell growth
5.69e-14	179	GO:0065007	BP	biological regulation
3.5e-09	68	GO:0065008	BP	regulation of biological quality
0.00396	9	GO:0051235	BP	maintenance of location
0.000281	7	GO:0051238	BP	sequestering of metal ion
0.00528	13	GO:0010817	BP	regulation of hormone levels
0.0103	10	GO:0009914	BP	hormone transport
0.00843	10	GO:0046879	BP	hormone secretion
0.00109	5	GO:0060986	BP	endocrine hormone secretion
0.0141	10	GO:0042391	BP	regulation of membrane potential
4e-05	34	GO:0042592	BP	homeostatic process
0.000258	24	GO:0048878	BP	chemical homeostasis
4.76e-05	20	GO:0050801	BP	ion homeostasis
4.44e-05	19	GO:0098771	BP	inorganic ion homeostasis
0.000101	18	GO:0055080	BP	cation homeostasis
1.97e-05	18	GO:0055065	BP	metal ion homeostasis
0.000197	14	GO:0072507	BP	divalent inorganic cation homeostasis
9.3e-05	14	GO:0055074	BP	calcium ion homeostasis
0.00153	18	GO:0019725	BP	cellular homeostasis
0.000229	18	GO:0055082	BP	cellular chemical homeostasis
0.000186	16	GO:0006873	BP	cellular ion homeostasis
0.000478	15	GO:0030003	BP	cellular cation homeostasis
0.000428	13	GO:0072503	BP	cellular divalent inorganic cation homeostasis
0.000147	15	GO:0006875	BP	cellular metal ion homeostasis
0.000261	13	GO:0006874	BP	cellular calcium ion homeostasis
0.000363	11	GO:0051480	BP	cytosolic calcium ion homeostasis
0.000128	11	GO:0007204	BP	positive regulation of cytosolic calcium ion concentration
0.000738	7	GO:0060402	BP	calcium ion transport into cytosol
0.000186	7	GO:0051208	BP	sequestering of calcium ion
2.2e-10	60	GO:0065009	BP	regulation of molecular function
1.41e-05	34	GO:0044093	BP	positive regulation of molecular function
1.07e-08	33	GO:0044092	BP	negative regulation of molecular function
0.0324	8	GO:0051098	BP	regulation of binding
0.00924	5	GO:0051101	BP	regulation of DNA binding
9.54e-09	47	GO:0051704	BP	multi-organism process
0.00311	10	GO:0044419	BP	interspecies interaction between organisms
0.00311	10	GO:0044403	BP	symbiosis, encompassing mutualism through parasitism
0.0014	5	GO:0052192	BP	movement in environment of other organism involved in symbiotic interaction
0.0014	5	GO:0051828	BP	entry into other organism involved in symbiotic interaction
0.0014	5	GO:0051806	BP	entry into cell of other organism involved in symbiotic interaction
0.000173	7	GO:0051701	BP	interaction with host
0.0014	5	GO:0052126	BP	movement in host environment
0.0014	5	GO:0044409	BP	entry into host
0.0014	5	GO:0030260	BP	entry into host cell
0.0164	8	GO:0044764	BP	multi-organism cellular process
0.0111	8	GO:0016032	BP	viral process
0.0139	7	GO:0019058	BP	viral life cycle
0.00109	5	GO:0046718	BP	viral entry into host cell
0.00405	19	GO:0044703	BP	multi-organism reproductive process
0.0135	16	GO:0019953	BP	sexual reproduction
9e-06	24	GO:0051707	BP	response to other organism
1.39e-05	18	GO:0098542	BP	defense response to other organism
0.00243	14	GO:0009617	BP	response to bacterium
0.00417	10	GO:0002237	BP	response to molecule of bacterial origin
0.00984	9	GO:0032496	BP	response to lipopolysaccharide
0.00505	8	GO:0071219	BP	cellular response to molecule of bacterial origin
0.0161	7	GO:0071222	BP	cellular response to lipopolysaccharide
0.0022	9	GO:0042742	BP	defense response to bacterium
0.00462	10	GO:0009615	BP	response to virus
0.00175	10	GO:0051607	BP	defense response to virus
1.78e-06	18	GO:0003013	BP	circulatory system process
1.98e-05	11	GO:0003015	BP	heart process
0.0427	6	GO:0003018	BP	vascular process in circulatory system
1.6e-06	18	GO:0008015	BP	blood circulation
1.78e-05	11	GO:0060047	BP	heart contraction
5.01e-05	10	GO:0008217	BP	regulation of blood pressure
0.000229	7	GO:0003073	BP	regulation of systemic arterial blood pressure
0.0267	5	GO:0015749	BP	monosaccharide transport
0.0248	5	GO:0008645	BP	hexose transport
0.023	5	GO:0015758	BP	glucose transport
1.6e-08	156	GO:0008152	BP	metabolic process
3.41e-08	141	GO:0044238	BP	primary metabolic process
1.85e-08	147	GO:0071704	BP	organic substance metabolic process
0.03	11	GO:1901615	BP	organic hydroxy compound metabolic process
4.87e-07	126	GO:0043170	BP	macromolecule metabolic process
3.34e-06	65	GO:0043412	BP	macromolecule modification
0.0021	72	GO:0010467	BP	gene expression
3e-08	91	GO:0019538	BP	protein metabolic process
0.00078	7	GO:0042107	BP	cytokine metabolic process
0.000104	34	GO:0006508	BP	proteolysis
1.85e-06	64	GO:0036211	BP	protein modification process
0.00537	10	GO:0051604	BP	protein maturation
0.0103	9	GO:0016485	BP	protein processing
0.0258	5	GO:0031638	BP	zymogen activation
0.0127	74	GO:1901360	BP	organic cyclic compound metabolic process
0.0489	14	GO:0005975	BP	carbohydrate metabolic process
3.31e-07	83	GO:0044710	BP	single-organism metabolic process
0.000493	35	GO:0044281	BP	small molecule metabolic process
0.0424	13	GO:0044723	BP	single-organism carbohydrate metabolic process
0.000698	7	GO:1901568	BP	fatty acid derivative metabolic process
0.00481	21	GO:0055114	BP	oxidation-reduction process
0.000329	27	GO:0006629	BP	lipid metabolic process
0.000322	38	GO:0009056	BP	catabolic process
0.014	20	GO:0044712	BP	single-organism catabolic process
0.00399	29	GO:1901575	BP	organic substance catabolic process
0.0352	9	GO:1901361	BP	organic cyclic compound catabolic process
0.00293	84	GO:0006807	BP	nitrogen compound metabolic process
0.0231	30	GO:1901564	BP	organonitrogen compound metabolic process
2.61e-06	8	GO:2001057	BP	reactive nitrogen species metabolic process
0.000157	82	GO:0009058	BP	biosynthetic process
0.00384	75	GO:1901576	BP	organic substance biosynthetic process
0.0075	63	GO:0009059	BP	macromolecule biosynthetic process
0.00359	58	GO:1901362	BP	organic cyclic compound biosynthetic process
0.0204	24	GO:0044711	BP	single-organism biosynthetic process
0.0122	11	GO:0044283	BP	small molecule biosynthetic process
0.012	13	GO:0008610	BP	lipid biosynthetic process
0.03	6	GO:0016051	BP	carbohydrate biosynthetic process
4.11e-08	140	GO:0044237	BP	cellular metabolic process
0.00202	75	GO:0044249	BP	cellular biosynthetic process
0.00789	55	GO:0018130	BP	heterocycle biosynthetic process
0.000656	33	GO:0044248	BP	cellular catabolic process
2.08e-05	111	GO:0044260	BP	cellular macromolecule metabolic process
2.4e-07	80	GO:0044267	BP	cellular protein metabolic process
1.85e-06	64	GO:0006464	BP	cellular protein modification process
0.0292	19	GO:0018193	BP	peptidyl-amino acid modification
0.00727	9	GO:0018209	BP	peptidyl-serine modification
0.0427	55	GO:0016070	BP	RNA metabolic process
0.0269	70	GO:0006725	BP	cellular aromatic compound metabolic process
0.00499	56	GO:0019438	BP	aromatic compound biosynthetic process
0.0135	5	GO:0018958	BP	phenol-containing compound metabolic process
2.52e-07	60	GO:0006793	BP	phosphorus metabolic process
3.6e-07	59	GO:0006796	BP	phosphate-containing compound metabolic process
1.77e-08	50	GO:0016310	BP	phosphorylation
1.74e-09	47	GO:0006468	BP	protein phosphorylation
0.0172	8	GO:0018105	BP	peptidyl-serine phosphorylation
1.44e-12	20	GO:0072593	BP	reactive oxygen species metabolic process
6.08e-07	9	GO:1903409	BP	reactive oxygen species biosynthetic process
1.64e-06	8	GO:0046209	BP	nitric oxide metabolic process
0.0359	8	GO:0044262	BP	cellular carbohydrate metabolic process
2.35e-05	26	GO:0006082	BP	organic acid metabolic process
1.65e-05	26	GO:0043436	BP	oxoacid metabolic process
4.35e-05	24	GO:0019752	BP	carboxylic acid metabolic process
0.000284	17	GO:0032787	BP	monocarboxylic acid metabolic process
0.000698	7	GO:0006690	BP	icosanoid metabolic process
0.043	8	GO:0006520	BP	cellular amino acid metabolic process
0.0295	7	GO:1901605	BP	alpha-amino acid metabolic process
0.000389	11	GO:0016053	BP	organic acid biosynthetic process
0.000389	11	GO:0046394	BP	carboxylic acid biosynthetic process
0.00265	8	GO:0072330	BP	monocarboxylic acid biosynthetic process
0.000152	23	GO:0044255	BP	cellular lipid metabolic process
0.000548	13	GO:0006631	BP	fatty acid metabolic process
0.000129	8	GO:0033559	BP	unsaturated fatty acid metabolic process
0.016	5	GO:0001676	BP	long-chain fatty acid metabolic process
0.0021	7	GO:0006633	BP	fatty acid biosynthetic process
0.0244	6	GO:0042445	BP	hormone metabolic process
6.62e-13	132	GO:0032501	BP	multicellular organismal process
0.00236	18	GO:0032504	BP	multicellular organism reproduction
0.00184	18	GO:0048609	BP	multicellular organismal reproductive process
0.0275	13	GO:0007276	BP	gamete generation
0.0029	6	GO:0007292	BP	female gamete generation
1.1e-05	5	GO:0030728	BP	ovulation
2.64e-12	128	GO:0044707	BP	single-multicellular organism process
0.00451	6	GO:0042303	BP	molting cycle
0.00451	6	GO:0042633	BP	hair cycle
2.5e-07	14	GO:0090130	BP	tissue migration
2.22e-07	14	GO:0090132	BP	epithelium migration
1.97e-07	14	GO:0010631	BP	epithelial cell migration
8.72e-06	10	GO:0043542	BP	endothelial cell migration
0.000346	6	GO:0043534	BP	blood vessel endothelial cell migration
1.16e-05	11	GO:0050817	BP	coagulation
0.0129	5	GO:0022404	BP	molting cycle process
0.0129	5	GO:0022405	BP	hair cycle process
0.00102	8	GO:0048771	BP	tissue remodeling
4.09e-05	15	GO:0001503	BP	ossification
0.00157	9	GO:0001649	BP	osteoblast differentiation
1.01e-05	20	GO:0001816	BP	cytokine production
0.00066	7	GO:0071706	BP	tumor necrosis factor superfamily cytokine production
0.000556	7	GO:0032640	BP	tumor necrosis factor production
0.0189	5	GO:0032635	BP	interleukin-6 production
0.000624	7	GO:0042089	BP	cytokine biosynthetic process
0.000819	8	GO:0050663	BP	cytokine secretion
0.000149	13	GO:0050878	BP	regulation of body fluid levels
1.1e-05	11	GO:0007599	BP	hemostasis
9.83e-06	11	GO:0007596	BP	blood coagulation
0.0112	5	GO:0030168	BP	platelet activation
0.000836	5	GO:0070527	BP	platelet aggregation
3.73e-17	108	GO:0007275	BP	multicellular organismal development
0.000823	7	GO:0046660	BP	female sex differentiation
1.11e-18	103	GO:0048731	BP	system development
0.016	5	GO:0061008	BP	hepaticobiliary system development
0.0119	9	GO:0001655	BP	urogenital system development
3.74e-10	53	GO:0007399	BP	nervous system development
7.13e-10	44	GO:0022008	BP	neurogenesis
0.00124	10	GO:0042063	BP	gliogenesis
0.000841	9	GO:0010001	BP	glial cell differentiation
1.18e-09	42	GO:0048699	BP	generation of neurons
2.44e-07	35	GO:0030182	BP	neuron differentiation
0.000772	23	GO:0048666	BP	neuron development
0.000183	22	GO:0031175	BP	neuron projection development
0.0133	13	GO:0048812	BP	neuron projection morphogenesis
0.0395	6	GO:0097485	BP	neuron projection guidance
0.00478	7	GO:0001764	BP	neuron migration
2.97e-05	16	GO:0061458	BP	reproductive system development
2.55e-05	16	GO:0048608	BP	reproductive structure development
3.87e-15	42	GO:0072359	BP	circulatory system development
1.01e-10	71	GO:0048513	BP	organ development
0.042	10	GO:0048732	BP	gland development
0.0141	5	GO:0001889	BP	liver development
0.0279	8	GO:0043588	BP	skin development
9.36e-09	33	GO:0009887	BP	organ morphogenesis
0.016	5	GO:0042476	BP	odontogenesis
0.0373	11	GO:0048568	BP	embryonic organ development
0.00145	7	GO:0031214	BP	biomineral tissue development
0.00131	12	GO:0007517	BP	muscle organ development
0.00991	7	GO:0060538	BP	skeletal muscle organ development
0.00761	7	GO:0007519	BP	skeletal muscle tissue development
0.00428	5	GO:0035914	BP	skeletal muscle cell differentiation
0.00534	7	GO:0001890	BP	placenta development
0.000501	15	GO:0001501	BP	skeletal system development
0.0419	7	GO:0048705	BP	skeletal system morphogenesis
1.13e-06	12	GO:0051216	BP	cartilage development
3.87e-15	42	GO:0072358	BP	cardiovascular system development
0.000276	16	GO:0007507	BP	heart development
0.0145	6	GO:0003205	BP	cardiac chamber development
0.0258	5	GO:0003231	BP	cardiac ventricle development
0.00352	9	GO:0003007	BP	heart morphogenesis
0.00701	6	GO:0003206	BP	cardiac chamber morphogenesis
0.00572	8	GO:0048738	BP	cardiac muscle tissue development
0.00384	9	GO:0072001	BP	renal system development
0.00206	9	GO:0001822	BP	kidney development
0.00333	5	GO:0001656	BP	metanephros development
0.00794	5	GO:0001823	BP	mesonephros development
0.000738	7	GO:0072006	BP	nephron development
0.00132	6	GO:0060993	BP	kidney morphogenesis
0.000512	6	GO:0072028	BP	nephron morphogenesis
0.00391	6	GO:0072073	BP	kidney epithelium development
0.00141	6	GO:0072009	BP	nephron epithelium development
0.000474	6	GO:0072088	BP	nephron epithelium morphogenesis
0.00753	5	GO:0072163	BP	mesonephric epithelium development
0.0165	16	GO:0007417	BP	central nervous system development
0.000346	6	GO:0048708	BP	astrocyte differentiation
0.0306	18	GO:0002520	BP	immune system development
0.0178	18	GO:0048534	BP	hematopoietic or lymphoid organ development
0.00977	18	GO:0030097	BP	hemopoiesis
5.54e-15	34	GO:0001944	BP	vasculature development
1.03e-14	33	GO:0001568	BP	blood vessel development
1.19e-14	31	GO:0048514	BP	blood vessel morphogenesis
1.81e-13	27	GO:0001525	BP	angiogenesis
0.00152	5	GO:0002040	BP	sprouting angiogenesis
0.0037	16	GO:0035295	BP	tube development
0.0122	11	GO:0035239	BP	tube morphogenesis
0.00124	6	GO:0061326	BP	renal tubule development
0.000842	6	GO:0072080	BP	nephron tubule development
0.00753	5	GO:0072164	BP	mesonephric tubule development
0.00753	5	GO:0001657	BP	ureteric bud development
0.00672	6	GO:0046661	BP	male sex differentiation
9.55e-05	10	GO:0045137	BP	development of primary sexual characteristics
0.0135	5	GO:0046546	BP	development of primary male sexual characteristics
0.000387	7	GO:0046545	BP	development of primary female sexual characteristics
8.27e-05	10	GO:0008406	BP	gonad development
0.0135	5	GO:0008584	BP	male gonad development
0.000341	7	GO:0008585	BP	female gonad development
0.0251	6	GO:0035265	BP	organ growth
0.000335	5	GO:0002532	BP	production of molecular mediator involved in inflammatory response
0.00302	9	GO:0001763	BP	morphogenesis of a branching structure
0.00186	9	GO:0061138	BP	morphogenesis of a branching epithelium
0.0267	5	GO:1901136	BP	carbohydrate derivative catabolic process
0.0135	5	GO:0098773	BP	skin epidermis development
0.0129	5	GO:0001942	BP	hair follicle development
0.00936	61	GO:0044271	BP	cellular nitrogen compound biosynthetic process
0.00874	54	GO:0034654	BP	nucleobase-containing compound biosynthetic process
0.00139	53	GO:0032774	BP	RNA biosynthetic process
0.00226	52	GO:0097659	BP	nucleic acid-templated transcription
0.00205	52	GO:0006351	BP	transcription, DNA-templated
0.000503	37	GO:0006366	BP	transcription from RNA polymerase II promoter
9.9e-07	8	GO:0006809	BP	nitric oxide biosynthetic process
7.38e-14	174	GO:0050789	BP	regulation of biological process
1.62e-11	62	GO:0032879	BP	regulation of localization
7.23e-09	47	GO:0051049	BP	regulation of transport
0.0112	5	GO:0032368	BP	regulation of lipid transport
0.0139	7	GO:0032409	BP	regulation of transporter activity
0.00025	20	GO:0051046	BP	regulation of secretion
2.11e-07	24	GO:0043269	BP	regulation of ion transport
2.22e-06	16	GO:0010959	BP	regulation of metal ion transport
3.55e-08	15	GO:0051924	BP	regulation of calcium ion transport
0.00461	20	GO:0032880	BP	regulation of protein localization
0.00187	19	GO:0070201	BP	regulation of establishment of protein localization
0.00229	18	GO:0051223	BP	regulation of protein transport
0.00814	7	GO:1904589	BP	regulation of protein import
0.00392	12	GO:0043900	BP	regulation of multi-organism process
9.88e-21	122	GO:0048518	BP	positive regulation of biological process
6.31e-07	29	GO:0051050	BP	positive regulation of transport
0.00107	13	GO:0051047	BP	positive regulation of secretion
0.0199	8	GO:0043270	BP	positive regulation of ion transport
0.0189	5	GO:0051928	BP	positive regulation of calcium ion transport
0.000244	15	GO:0051222	BP	positive regulation of protein transport
0.0147	5	GO:1904591	BP	positive regulation of protein import
1.52e-15	83	GO:0048583	BP	regulation of response to stimulus
1.61e-06	26	GO:0032101	BP	regulation of response to external stimulus
8.55e-10	39	GO:0080134	BP	regulation of response to stress
1.86e-05	19	GO:0031347	BP	regulation of defense response
3.08e-07	18	GO:1903034	BP	regulation of response to wounding
0.00541	6	GO:0061041	BP	regulation of wound healing
8.84e-06	13	GO:0050727	BP	regulation of inflammatory response
3.7e-12	54	GO:0048584	BP	positive regulation of response to stimulus
0.000487	8	GO:1903036	BP	positive regulation of response to wounding
4.94e-05	15	GO:0032103	BP	positive regulation of response to external stimulus
0.0112	5	GO:0050729	BP	positive regulation of inflammatory response
4.55e-18	78	GO:0051239	BP	regulation of multicellular organismal process
7.9e-08	21	GO:0044057	BP	regulation of system process
3.58e-06	13	GO:1903522	BP	regulation of blood circulation
1.97e-06	11	GO:0008016	BP	regulation of heart contraction
0.000901	6	GO:0002027	BP	regulation of heart rate
0.00677	5	GO:0050818	BP	regulation of coagulation
0.00543	5	GO:1900046	BP	regulation of hemostasis
0.00543	5	GO:0030193	BP	regulation of blood coagulation
2.12e-15	54	GO:0051240	BP	positive regulation of multicellular organismal process
0.000387	7	GO:1903524	BP	positive regulation of blood circulation
2.67e-05	18	GO:0001817	BP	regulation of cytokine production
0.000589	7	GO:1903555	BP	regulation of tumor necrosis factor superfamily cytokine production
0.000524	7	GO:0032680	BP	regulation of tumor necrosis factor production
0.0167	5	GO:0032675	BP	regulation of interleukin-6 production
4.67e-05	14	GO:0001819	BP	positive regulation of cytokine production
0.00206	5	GO:1903557	BP	positive regulation of tumor necrosis factor superfamily cytokine production
0.00191	5	GO:0032760	BP	positive regulation of tumor necrosis factor production
6.35e-06	12	GO:0030278	BP	regulation of ossification
0.0102	5	GO:0045778	BP	positive regulation of ossification
0.0182	5	GO:2000241	BP	regulation of reproductive process
0.00109	18	GO:0044087	BP	regulation of cellular component biogenesis
0.0252	10	GO:0044089	BP	positive regulation of cellular component biogenesis
3.18e-16	104	GO:0048519	BP	negative regulation of biological process
4.49e-08	37	GO:0048585	BP	negative regulation of response to stimulus
0.000164	9	GO:1903035	BP	negative regulation of response to wounding
0.0166	6	GO:0031348	BP	negative regulation of defense response
0.00498	9	GO:0032102	BP	negative regulation of response to external stimulus
0.000836	5	GO:0061045	BP	negative regulation of wound healing
0.0174	5	GO:0050728	BP	negative regulation of inflammatory response
8.75e-10	36	GO:0051241	BP	negative regulation of multicellular organismal process
0.000265	5	GO:1900047	BP	negative regulation of hemostasis
0.0143	7	GO:0001818	BP	negative regulation of cytokine production
0.000335	5	GO:0050819	BP	negative regulation of coagulation
0.000265	5	GO:0030195	BP	negative regulation of blood coagulation
0.0011	6	GO:0030279	BP	negative regulation of ossification
0.00258	14	GO:0051051	BP	negative regulation of transport
0.00183	7	GO:0043271	BP	negative regulation of ion transport
2.87e-12	165	GO:0050794	BP	regulation of cellular process
0.0151	11	GO:0034762	BP	regulation of transmembrane transport
0.0102	7	GO:0022898	BP	regulation of transmembrane transporter activity
0.0107	11	GO:0034765	BP	regulation of ion transmembrane transport
0.0087	7	GO:0032412	BP	regulation of ion transmembrane transporter activity
0.000102	20	GO:0080135	BP	regulation of cellular response to stress
1.15e-17	108	GO:0048522	BP	positive regulation of cellular process
1.15e-13	93	GO:0048523	BP	negative regulation of cellular process
1.85e-08	25	GO:0030155	BP	regulation of cell adhesion
5.01e-05	10	GO:0010810	BP	regulation of cell-substrate adhesion
0.00879	5	GO:0001952	BP	regulation of cell-matrix adhesion
1.03e-05	15	GO:0045785	BP	positive regulation of cell adhesion
0.000412	7	GO:0010811	BP	positive regulation of cell-substrate adhesion
2.14e-05	12	GO:0007162	BP	negative regulation of cell adhesion
0.000836	5	GO:0010812	BP	negative regulation of cell-substrate adhesion
0.0141	10	GO:0022407	BP	regulation of cell-cell adhesion
0.00848	9	GO:0034110	BP	regulation of homotypic cell-cell adhesion
0.0218	8	GO:1903037	BP	regulation of leukocyte cell-cell adhesion
0.0161	6	GO:0022408	BP	negative regulation of cell-cell adhesion
0.0213	5	GO:0034111	BP	negative regulation of homotypic cell-cell adhesion
1.23e-10	58	GO:0051128	BP	regulation of cellular component organization
0.0472	12	GO:0051129	BP	negative regulation of cellular component organization
0.0363	20	GO:0033043	BP	regulation of organelle organization
2.73e-10	40	GO:0051130	BP	positive regulation of cellular component organization
8.28e-07	21	GO:0031344	BP	regulation of cell projection organization
2.96e-05	14	GO:0031346	BP	positive regulation of cell projection organization
3.8e-12	48	GO:0042127	BP	regulation of cell proliferation
0.00132	6	GO:0048145	BP	regulation of fibroblast proliferation
0.000254	12	GO:0050678	BP	regulation of epithelial cell proliferation
0.0097	5	GO:0001936	BP	regulation of endothelial cell proliferation
0.00107	7	GO:0048660	BP	regulation of smooth muscle cell proliferation
1.77e-06	22	GO:0008285	BP	negative regulation of cell proliferation
0.00826	6	GO:0050680	BP	negative regulation of epithelial cell proliferation
2.31e-09	31	GO:0008284	BP	positive regulation of cell proliferation
4.72e-05	7	GO:0048661	BP	positive regulation of smooth muscle cell proliferation
3.92e-05	30	GO:0060341	BP	regulation of cellular localization
0.000266	19	GO:1903530	BP	regulation of secretion by cell
0.00182	12	GO:1903532	BP	positive regulation of secretion by cell
0.00232	12	GO:0050708	BP	regulation of protein secretion
0.0021	7	GO:0050707	BP	regulation of cytokine secretion
0.00628	8	GO:0050714	BP	positive regulation of protein secretion
0.00924	5	GO:0050715	BP	positive regulation of cytokine secretion
0.000681	16	GO:0032386	BP	regulation of intracellular transport
0.000619	14	GO:1903649	BP	regulation of cytoplasmic transport
0.0229	7	GO:0046822	BP	regulation of nucleocytoplasmic transport
0.00787	10	GO:0032388	BP	positive regulation of intracellular transport
0.0204	8	GO:1903651	BP	positive regulation of cytoplasmic transport
0.00472	6	GO:0046824	BP	positive regulation of nucleocytoplasmic transport
0.0472	11	GO:1903827	BP	regulation of cellular protein localization
0.00524	10	GO:1903829	BP	positive regulation of cellular protein localization
0.00363	8	GO:1900180	BP	regulation of protein localization to nucleus
0.0043	6	GO:1900182	BP	positive regulation of protein localization to nucleus
0.05	9	GO:0033157	BP	regulation of intracellular protein transport
0.0125	9	GO:1903533	BP	regulation of protein targeting
0.00787	7	GO:0042306	BP	regulation of protein import into nucleus
0.0148	8	GO:0090316	BP	positive regulation of intracellular protein transport
0.0141	5	GO:0042307	BP	positive regulation of protein import into nucleus
0.0011	14	GO:0050865	BP	regulation of cell activation
0.0251	6	GO:0050866	BP	negative regulation of cell activation
0.0229	8	GO:0050867	BP	positive regulation of cell activation
0.00411	19	GO:0051726	BP	regulation of cell cycle
0.00165	12	GO:0045786	BP	negative regulation of cell cycle
0.0113	6	GO:0007050	BP	cell cycle arrest
4.86e-13	72	GO:0010646	BP	regulation of cell communication
6.3e-06	30	GO:0010648	BP	negative regulation of cell communication
2.09e-10	46	GO:0010647	BP	positive regulation of cell communication
0.0254	9	GO:0032970	BP	regulation of actin filament-based process
4.31e-11	47	GO:0010941	BP	regulation of cell death
0.0128	9	GO:1901214	BP	regulation of neuron death
6.76e-09	41	GO:0043067	BP	regulation of programmed cell death
4.8e-09	41	GO:0042981	BP	regulation of apoptotic process
0.000142	6	GO:1904035	BP	regulation of epithelial cell apoptotic process
1.23e-05	6	GO:2000351	BP	regulation of endothelial cell apoptotic process
0.0111	8	GO:0043523	BP	regulation of neuron apoptotic process
1.85e-06	28	GO:0060548	BP	negative regulation of cell death
1.26e-05	25	GO:0043069	BP	negative regulation of programmed cell death
9.38e-06	25	GO:0043066	BP	negative regulation of apoptotic process
7.53e-08	24	GO:0010942	BP	positive regulation of cell death
1.83e-06	21	GO:0043068	BP	positive regulation of programmed cell death
1.58e-06	21	GO:0043065	BP	positive regulation of apoptotic process
2.82e-12	34	GO:0051270	BP	regulation of cellular component movement
5.24e-12	25	GO:0051272	BP	positive regulation of cellular component movement
0.0022	9	GO:0051271	BP	negative regulation of cellular component movement
8.42e-12	109	GO:0007165	BP	signal transduction
8.66e-13	61	GO:0007166	BP	cell surface receptor signaling pathway
0.00618	7	GO:0007219	BP	Notch signaling pathway
6.41e-11	33	GO:0007167	BP	enzyme linked receptor protein signaling pathway
3.54e-05	14	GO:0007178	BP	transmembrane receptor protein serine/threonine kinase signaling pathway
0.000441	8	GO:0007179	BP	transforming growth factor beta receptor signaling pathway
1.66e-05	18	GO:0007169	BP	transmembrane receptor protein tyrosine kinase signaling pathway
0.0492	8	GO:0019221	BP	cytokine-mediated signaling pathway
2.36e-15	67	GO:0035556	BP	intracellular signal transduction
0.00773	8	GO:0007249	BP	I-kappaB kinase/NF-kappaB signaling
0.000196	8	GO:0048017	BP	inositol lipid-mediated signaling
0.000175	8	GO:0048015	BP	phosphatidylinositol-mediated signaling
4.71e-05	8	GO:0014065	BP	phosphatidylinositol 3-kinase signaling
0.000896	8	GO:0043491	BP	protein kinase B signaling
0.0148	8	GO:0031098	BP	stress-activated protein kinase signaling cascade
0.00483	5	GO:0060395	BP	SMAD protein signal transduction
2.38e-06	21	GO:0097190	BP	apoptotic signaling pathway
0.0401	7	GO:0097191	BP	extrinsic apoptotic signaling pathway
0.000544	11	GO:0097193	BP	intrinsic apoptotic signaling pathway
0.00129	5	GO:0070059	BP	intrinsic apoptotic signaling pathway in response to endoplasmic reticulum stress
1.75e-08	27	GO:0023014	BP	signal transduction by protein phosphorylation
1.02e-08	27	GO:0000165	BP	MAPK cascade
2.78e-06	13	GO:0070371	BP	ERK1 and ERK2 cascade
0.0261	7	GO:0051403	BP	stress-activated MAPK cascade
0.00266	9	GO:0090287	BP	regulation of cellular response to growth factor stimulus
0.0319	5	GO:0090288	BP	negative regulation of cellular response to growth factor stimulus
4.26e-10	111	GO:0019222	BP	regulation of metabolic process
5.06e-08	95	GO:0060255	BP	regulation of macromolecule metabolic process
1.09e-05	69	GO:0010468	BP	regulation of gene expression
3.52e-07	91	GO:0080090	BP	regulation of primary metabolic process
0.03	6	GO:0006109	BP	regulation of carbohydrate metabolic process
4.14e-08	56	GO:0051246	BP	regulation of protein metabolic process
0.000226	6	GO:1903317	BP	regulation of protein maturation
0.000646	19	GO:0030162	BP	regulation of proteolysis
0.000207	6	GO:0070613	BP	regulation of protein processing
0.000175	12	GO:0019216	BP	regulation of lipid metabolic process
0.0219	16	GO:0009894	BP	regulation of catabolic process
3.29e-06	69	GO:0009889	BP	regulation of biosynthetic process
0.000108	61	GO:0010556	BP	regulation of macromolecule biosynthetic process
0.0117	6	GO:0046890	BP	regulation of lipid biosynthetic process
1.7e-09	61	GO:0009892	BP	negative regulation of metabolic process
1.1e-07	53	GO:0010605	BP	negative regulation of macromolecule metabolic process
0.00133	31	GO:0010629	BP	negative regulation of gene expression
8.94e-07	30	GO:0051248	BP	negative regulation of protein metabolic process
0.000105	5	GO:1903318	BP	negative regulation of protein maturation
0.016	26	GO:0009890	BP	negative regulation of biosynthetic process
0.0151	25	GO:0010558	BP	negative regulation of macromolecule biosynthetic process
0.00152	60	GO:0051171	BP	regulation of nitrogen compound metabolic process
2.62e-06	43	GO:0050790	BP	regulation of catalytic activity
2.65e-06	29	GO:0051336	BP	regulation of hydrolase activity
0.000316	14	GO:0052547	BP	regulation of peptidase activity
0.000231	13	GO:0052548	BP	regulation of endopeptidase activity
0.0295	7	GO:2000116	BP	regulation of cysteine-type endopeptidase activity
0.0218	7	GO:0043281	BP	regulation of cysteine-type endopeptidase activity involved in apoptotic process
0.0102	17	GO:0051338	BP	regulation of transferase activity
2.97e-06	24	GO:0043086	BP	negative regulation of catalytic activity
8.54e-05	15	GO:0051346	BP	negative regulation of hydrolase activity
1.85e-11	77	GO:0009893	BP	positive regulation of metabolic process
1.57e-09	63	GO:0010604	BP	positive regulation of macromolecule metabolic process
1.06e-08	46	GO:0010628	BP	positive regulation of gene expression
6.68e-05	32	GO:0051247	BP	positive regulation of protein metabolic process
3.9e-08	46	GO:0009891	BP	positive regulation of biosynthetic process
4.19e-07	41	GO:0010557	BP	positive regulation of macromolecule biosynthetic process
1.7e-06	42	GO:0051173	BP	positive regulation of nitrogen compound metabolic process
0.000422	26	GO:0043085	BP	positive regulation of catalytic activity
0.00441	15	GO:0051345	BP	positive regulation of hydrolase activity
0.00614	13	GO:0051347	BP	positive regulation of transferase activity
0.00826	6	GO:0045834	BP	positive regulation of lipid metabolic process
1.48e-09	100	GO:0031323	BP	regulation of cellular metabolic process
0.0222	6	GO:0010675	BP	regulation of cellular carbohydrate metabolic process
1.81e-05	66	GO:0031326	BP	regulation of cellular biosynthetic process
0.000609	57	GO:2000112	BP	regulation of cellular macromolecule biosynthetic process
0.00223	6	GO:0042035	BP	regulation of cytokine biosynthetic process
0.00463	55	GO:0019219	BP	regulation of nucleobase-containing compound metabolic process
0.0029	52	GO:0051252	BP	regulation of RNA metabolic process
0.00137	52	GO:2001141	BP	regulation of RNA biosynthetic process
0.0013	52	GO:1903506	BP	regulation of nucleic acid-templated transcription
0.00117	52	GO:0006355	BP	regulation of transcription, DNA-templated
0.000783	12	GO:0051090	BP	regulation of sequence-specific DNA binding transcription factor activity
0.000284	37	GO:0006357	BP	regulation of transcription from RNA polymerase II promoter
0.00117	6	GO:0043467	BP	regulation of generation of precursor metabolites and energy
2.14e-10	15	GO:2000377	BP	regulation of reactive oxygen species metabolic process
1.45e-06	8	GO:1903426	BP	regulation of reactive oxygen species biosynthetic process
5.35e-06	7	GO:0045428	BP	regulation of nitric oxide biosynthetic process
1.85e-07	41	GO:0051174	BP	regulation of phosphorus metabolic process
4.88e-07	40	GO:0019220	BP	regulation of phosphate metabolic process
5.38e-08	38	GO:0042325	BP	regulation of phosphorylation
0.00793	16	GO:0043549	BP	regulation of kinase activity
2.58e-10	67	GO:0031325	BP	positive regulation of cellular metabolic process
2.95e-05	27	GO:0010562	BP	positive regulation of phosphorus metabolic process
2.95e-05	27	GO:0045937	BP	positive regulation of phosphate metabolic process
2.07e-05	25	GO:0042327	BP	positive regulation of phosphorylation
0.023	11	GO:0033674	BP	positive regulation of kinase activity
5.07e-05	37	GO:0045935	BP	positive regulation of nucleobase-containing compound metabolic process
7.24e-06	36	GO:0051254	BP	positive regulation of RNA metabolic process
8.19e-09	11	GO:2000379	BP	positive regulation of reactive oxygen species metabolic process
1.67e-05	6	GO:1904407	BP	positive regulation of nitric oxide metabolic process
2.68e-06	7	GO:1903428	BP	positive regulation of reactive oxygen species biosynthetic process
1.77e-07	44	GO:0031328	BP	positive regulation of cellular biosynthetic process
3.61e-06	36	GO:1902680	BP	positive regulation of RNA biosynthetic process
3.44e-06	36	GO:1903508	BP	positive regulation of nucleic acid-templated transcription
3.44e-06	36	GO:0045893	BP	positive regulation of transcription, DNA-templated
6.85e-05	27	GO:0045944	BP	positive regulation of transcription from RNA polymerase II promoter
1.67e-05	6	GO:0045429	BP	positive regulation of nitric oxide biosynthetic process
1.42e-08	54	GO:0031324	BP	negative regulation of cellular metabolic process
0.000612	16	GO:0010563	BP	negative regulation of phosphorus metabolic process
0.000612	16	GO:0045936	BP	negative regulation of phosphate metabolic process
0.00147	13	GO:0042326	BP	negative regulation of phosphorylation
0.0244	25	GO:0031327	BP	negative regulation of cellular biosynthetic process
0.0334	23	GO:2000113	BP	negative regulation of cellular macromolecule biosynthetic process
4.15e-07	51	GO:0032268	BP	regulation of cellular protein metabolic process
1.99e-07	41	GO:0031399	BP	regulation of protein modification process
7.76e-08	36	GO:0001932	BP	regulation of protein phosphorylation
0.0024	7	GO:0033135	BP	regulation of peptidyl-serine phosphorylation
0.00908	15	GO:0045859	BP	regulation of protein kinase activity
3.72e-05	31	GO:0032270	BP	positive regulation of cellular protein metabolic process
3.18e-06	29	GO:0031401	BP	positive regulation of protein modification process
8.6e-06	25	GO:0001934	BP	positive regulation of protein phosphorylation
0.0221	5	GO:0033138	BP	positive regulation of peptidyl-serine phosphorylation
0.0135	11	GO:0045860	BP	positive regulation of protein kinase activity
0.0234	8	GO:0032147	BP	activation of protein kinase activity
2.35e-06	28	GO:0032269	BP	negative regulation of cellular protein metabolic process
0.00807	14	GO:0031400	BP	negative regulation of protein modification process
0.00227	12	GO:0001933	BP	negative regulation of protein phosphorylation
0.000321	13	GO:0045861	BP	negative regulation of proteolysis
0.000304	11	GO:0010466	BP	negative regulation of peptidase activity
4.13e-05	11	GO:0010951	BP	negative regulation of endopeptidase activity
0.0102	5	GO:2000117	BP	negative regulation of cysteine-type endopeptidase activity
0.00924	5	GO:0043154	BP	negative regulation of cysteine-type endopeptidase activity involved in apoptotic process
0.000105	5	GO:0010955	BP	negative regulation of protein processing
2.65e-05	29	GO:0002682	BP	regulation of immune system process
0.00985	11	GO:0002697	BP	regulation of immune effector process
0.0283	6	GO:0002703	BP	regulation of leukocyte mediated immunity
0.0055	12	GO:0002694	BP	regulation of leukocyte activation
0.0428	9	GO:0051249	BP	regulation of lymphocyte activation
6.13e-05	21	GO:0002684	BP	positive regulation of immune system process
0.0172	8	GO:0002696	BP	positive regulation of leukocyte activation
0.0373	12	GO:0050776	BP	regulation of immune response
1.11e-20	77	GO:0050793	BP	regulation of developmental process
4.88e-14	40	GO:0022603	BP	regulation of anatomical structure morphogenesis
0.000812	15	GO:0022604	BP	regulation of cell morphogenesis
0.0443	5	GO:0008360	BP	regulation of cell shape
0.0366	5	GO:1901861	BP	regulation of muscle tissue development
1.3e-17	52	GO:0051094	BP	positive regulation of developmental process
3.45e-15	58	GO:2000026	BP	regulation of multicellular organismal development
0.000105	6	GO:0090183	BP	regulation of kidney development
2.22e-05	6	GO:0090184	BP	positive regulation of kidney development
1.91e-06	26	GO:0051960	BP	regulation of nervous system development
9.95e-05	17	GO:0051962	BP	positive regulation of nervous system development
0.00191	5	GO:0045682	BP	regulation of epidermis development
1.42e-11	19	GO:1901342	BP	regulation of vasculature development
5.37e-09	13	GO:1904018	BP	positive regulation of vasculature development
3.47e-11	18	GO:0045765	BP	regulation of angiogenesis
2.56e-08	12	GO:0045766	BP	positive regulation of angiogenesis
0.000438	9	GO:2000027	BP	regulation of organ morphogenesis
0.000142	6	GO:0061035	BP	regulation of cartilage development
0.0112	10	GO:1903706	BP	regulation of hemopoiesis
0.00761	7	GO:1903708	BP	positive regulation of hemopoiesis
5.96e-10	34	GO:0051093	BP	negative regulation of developmental process
0.025	8	GO:0051961	BP	negative regulation of nervous system development
0.000787	6	GO:1901343	BP	negative regulation of vasculature development
0.000638	6	GO:2000181	BP	negative regulation of blood vessel morphogenesis
0.000512	6	GO:0016525	BP	negative regulation of angiogenesis
1.71e-14	55	GO:0045595	BP	regulation of cell differentiation
8.22e-05	8	GO:0045598	BP	regulation of fat cell differentiation
1.22e-09	33	GO:0060284	BP	regulation of cell development
0.00684	10	GO:0010769	BP	regulation of cell morphogenesis involved in differentiation
1.52e-07	26	GO:0050767	BP	regulation of neurogenesis
3.26e-06	21	GO:0045664	BP	regulation of neuron differentiation
0.000533	14	GO:0010975	BP	regulation of neuron projection development
0.0043	6	GO:0014013	BP	regulation of gliogenesis
0.000593	6	GO:0045685	BP	regulation of glial cell differentiation
8.03e-06	23	GO:0045596	BP	negative regulation of cell differentiation
0.00498	10	GO:0010721	BP	negative regulation of cell development
0.0102	5	GO:0010771	BP	negative regulation of cell morphogenesis involved in differentiation
0.0152	8	GO:0050768	BP	negative regulation of neurogenesis
0.012	7	GO:0045665	BP	negative regulation of neuron differentiation
0.0166	6	GO:0051147	BP	regulation of muscle cell differentiation
2.64e-12	37	GO:0045597	BP	positive regulation of cell differentiation
3.47e-06	20	GO:0010720	BP	positive regulation of cell development
6.06e-05	16	GO:0050769	BP	positive regulation of neurogenesis
0.00109	12	GO:0045666	BP	positive regulation of neuron differentiation
0.00137	10	GO:0010976	BP	positive regulation of neuron projection development
0.00221	5	GO:0014015	BP	positive regulation of gliogenesis
0.000418	5	GO:0045687	BP	positive regulation of glial cell differentiation
0.00152	7	GO:0045667	BP	regulation of osteoblast differentiation
2.42e-05	9	GO:0030856	BP	regulation of epithelial cell differentiation
1.28e-12	69	GO:0023051	BP	regulation of signaling
1.57e-10	44	GO:0023056	BP	positive regulation of signaling
5.21e-06	30	GO:0023057	BP	negative regulation of signaling
1.58e-13	65	GO:0009966	BP	regulation of signal transduction
0.000223	10	GO:0090092	BP	regulation of transmembrane receptor protein serine/threonine kinase signaling pathway
1.57e-10	44	GO:1902531	BP	regulation of intracellular signal transduction
0.0152	7	GO:0043122	BP	regulation of I-kappaB kinase/NF-kappaB signaling
0.00159	7	GO:0051896	BP	regulation of protein kinase B signaling
0.00483	5	GO:0014066	BP	regulation of phosphatidylinositol 3-kinase signaling
1.21e-07	24	GO:0043408	BP	regulation of MAPK cascade
4.53e-05	11	GO:0070372	BP	regulation of ERK1 and ERK2 cascade
0.00391	6	GO:0010469	BP	regulation of receptor activity
1.14e-05	27	GO:0009968	BP	negative regulation of signal transduction
0.044	10	GO:1902532	BP	negative regulation of intracellular signal transduction
8.8e-11	41	GO:0009967	BP	positive regulation of signal transduction
0.000387	7	GO:0090100	BP	positive regulation of transmembrane receptor protein serine/threonine kinase signaling pathway
3.42e-07	27	GO:1902533	BP	positive regulation of intracellular signal transduction
0.000901	6	GO:0051897	BP	positive regulation of protein kinase B signaling
0.0025	7	GO:0043123	BP	positive regulation of I-kappaB kinase/NF-kappaB signaling
0.000102	15	GO:0043410	BP	positive regulation of MAPK cascade
0.0104	6	GO:0070374	BP	positive regulation of ERK1 and ERK2 cascade
0.00267	12	GO:2001233	BP	regulation of apoptotic signaling pathway
0.00534	7	GO:2001236	BP	regulation of extrinsic apoptotic signaling pathway
0.00842	7	GO:2001235	BP	positive regulation of apoptotic signaling pathway
0.00164	5	GO:2001238	BP	positive regulation of extrinsic apoptotic signaling pathway
0.00117	17	GO:0040008	BP	regulation of growth
0.000527	10	GO:0045926	BP	negative regulation of growth
0.0483	9	GO:0001558	BP	regulation of cell growth
0.0046	7	GO:0030308	BP	negative regulation of cell growth
1.14e-11	33	GO:0040012	BP	regulation of locomotion
9.53e-12	25	GO:0040017	BP	positive regulation of locomotion
0.0298	5	GO:0050921	BP	positive regulation of chemotaxis
0.00117	10	GO:0040013	BP	negative regulation of locomotion
2.02e-11	31	GO:2000145	BP	regulation of cell motility
5.87e-12	31	GO:0030334	BP	regulation of cell migration
0.000129	6	GO:0014910	BP	regulation of smooth muscle cell migration
0.019	6	GO:0002685	BP	regulation of leukocyte migration
5.83e-08	13	GO:0010632	BP	regulation of epithelial cell migration
5.47e-06	9	GO:0010594	BP	regulation of endothelial cell migration
0.000515	5	GO:0043535	BP	regulation of blood vessel endothelial cell migration
0.00141	9	GO:2000146	BP	negative regulation of cell motility
0.0195	7	GO:0030336	BP	negative regulation of cell migration
3.17e-12	25	GO:2000147	BP	positive regulation of cell motility
1.58e-12	25	GO:0030335	BP	positive regulation of cell migration
0.00517	6	GO:0002687	BP	positive regulation of leukocyte migration
1.49e-10	13	GO:0010634	BP	positive regulation of epithelial cell migration
5.21e-08	9	GO:0010595	BP	positive regulation of endothelial cell migration
1.74e-05	5	GO:0043536	BP	positive regulation of blood vessel endothelial cell migration
0.000234	14	GO:0032844	BP	regulation of homeostatic process
4.3e-06	11	GO:0032846	BP	positive regulation of homeostatic process
0.00554	7	GO:0032845	BP	negative regulation of homeostatic process
5.85e-05	10	GO:2000021	BP	regulation of ion homeostasis
0.000173	7	GO:0051282	BP	regulation of sequestering of calcium ion
0.000161	7	GO:0051283	BP	negative regulation of sequestering of calcium ion
0.000161	7	GO:0051209	BP	release of sequestered calcium ion into cytosol
0.000734	6	GO:0010522	BP	regulation of calcium ion transport into cytosol
0.000226	6	GO:0051279	BP	regulation of release of sequestered calcium ion into cytosol
0.0148	8	GO:1902105	BP	regulation of leukocyte differentiation
0.0268	24	GO:0045934	BP	negative regulation of nucleobase-containing compound metabolic process
0.0351	22	GO:0051253	BP	negative regulation of RNA metabolic process
0.0237	22	GO:1902679	BP	negative regulation of RNA biosynthetic process
0.0206	22	GO:1903507	BP	negative regulation of nucleic acid-templated transcription
0.0177	22	GO:0045892	BP	negative regulation of transcription, DNA-templated
0.0025	7	GO:0043433	BP	negative regulation of sequence-specific DNA binding transcription factor activity
0.039	11	GO:0031667	BP	response to nutrient levels
0.0492	9	GO:0042594	BP	response to starvation
0.0217	10	GO:0031669	BP	cellular response to nutrient levels
0.0406	9	GO:0009267	BP	cellular response to starvation
0.0104	6	GO:1902107	BP	positive regulation of leukocyte differentiation
0.0267	6	GO:0035150	BP	regulation of tube size
0.0259	6	GO:0050880	BP	regulation of blood vessel size
0.013	21	GO:0007010	BP	cytoskeleton organization
0.00657	14	GO:0030036	BP	actin cytoskeleton organization
0.00394	7	GO:0031032	BP	actomyosin structure organization
0.00592	10	GO:0007015	BP	actin filament organization
0.0354	5	GO:0061572	BP	actin filament bundle organization
0.0319	5	GO:0051017	BP	actin filament bundle assembly
0.0102	5	GO:0003014	BP	renal system process
1.14e-06	16	GO:0003012	BP	muscle system process
0.00715	5	GO:0043500	BP	muscle adaptation
9.68e-06	13	GO:0006936	BP	muscle contraction
3.77e-05	8	GO:0006939	BP	smooth muscle contraction
0.01	6	GO:0006941	BP	striated muscle contraction
0.0174	5	GO:0060048	BP	cardiac muscle contraction
0.00292	5	GO:0014896	BP	muscle hypertrophy
0.00255	5	GO:0014897	BP	striated muscle hypertrophy
0.00206	5	GO:0003300	BP	cardiac muscle hypertrophy
5.18e-07	13	GO:0090257	BP	regulation of muscle system process
0.00255	5	GO:0043502	BP	regulation of muscle adaptation
6.95e-05	9	GO:0006937	BP	regulation of muscle contraction
0.00512	5	GO:0006942	BP	regulation of striated muscle contraction
0.00273	5	GO:0055117	BP	regulation of cardiac muscle contraction
0.0433	15	GO:0030163	BP	protein catabolic process
0.0178	6	GO:0046434	BP	organophosphate catabolic process
0.0107	5	GO:1901292	BP	nucleoside phosphate catabolic process
0.0191	9	GO:0010821	BP	regulation of mitochondrion organization
0.0251	6	GO:1903146	BP	regulation of mitophagy
0.00922	15	GO:0010638	BP	positive regulation of organelle organization
0.0113	6	GO:0015718	BP	monocarboxylic acid transport
0.015	6	GO:0044070	BP	regulation of anion transport
0.00574	5	GO:0040014	BP	regulation of multicellular organism growth
0.0126	6	GO:0010565	BP	regulation of cellular ketone metabolic process
0.0341	7	GO:0060070	BP	canonical Wnt signaling pathway
0.00102	7	GO:0060491	BP	regulation of cell projection assembly
0.0218	8	GO:0010822	BP	positive regulation of mitochondrion organization
0.0472	5	GO:1903599	BP	positive regulation of mitophagy
0.0109	7	GO:0048754	BP	branching morphogenesis of an epithelial tube
0.00512	5	GO:0061333	BP	renal tubule morphogenesis
0.00355	5	GO:0072078	BP	nephron tubule morphogenesis
0.00292	5	GO:0072171	BP	mesonephric tubule morphogenesis
0.00273	5	GO:0060675	BP	ureteric bud morphogenesis
0.0485	6	GO:0070588	BP	calcium ion transmembrane transport
0.00177	5	GO:1903169	BP	regulation of calcium ion transmembrane transport
0.00119	5	GO:1901019	BP	regulation of calcium ion transmembrane transporter activity
0.0129	5	GO:0030177	BP	positive regulation of Wnt signaling pathway
0.00843	8	GO:0050730	BP	regulation of peptidyl-tyrosine phosphorylation
0.00575	7	GO:0050731	BP	positive regulation of peptidyl-tyrosine phosphorylation
0.0364	6	GO:0007411	BP	axon guidance
0.0443	5	GO:0098779	BP	activation of mitophagy in response to mitochondrial depolarization
0.00286	12	GO:0015629	CC	actin cytoskeleton
0.00164	5	GO:0032432	CC	actin filament bundle
0.00206	5	GO:0042641	CC	actomyosin
0.001	5	GO:0001725	CC	stress fiber
0.000241	27	GO:0030054	CC	cell junction
5.98e-07	19	GO:0070161	CC	anchoring junction
1.66e-06	18	GO:0005912	CC	adherens junction
6.19e-06	16	GO:0030055	CC	cell-substrate junction
5.16e-06	16	GO:0005924	CC	cell-substrate adherens junction
2.03e-05	15	GO:0005925	CC	focal adhesion
0.00307	12	GO:0005911	CC	cell-cell junction
1.34e-11	24	GO:0031012	CC	extracellular matrix
8.61e-12	210	GO:0005623	CC	cell
4.81e-11	208	GO:0044464	CC	cell part
0.000445	21	GO:0009986	CC	cell surface
0.000989	73	GO:0071944	CC	cell periphery
2.31e-09	184	GO:0005622	CC	intracellular
1.15e-08	180	GO:0044424	CC	intracellular part
6.23e-13	163	GO:0005737	CC	cytoplasm
1.97e-06	107	GO:0044444	CC	cytoplasmic part
0.00481	30	GO:0005829	CC	cytosol
0.00124	12	GO:0005667	CC	transcription factor complex
1.21e-05	61	GO:0012505	CC	endomembrane system
0.0456	8	GO:0030141	CC	secretory granule
3.8e-13	94	GO:0005576	CC	extracellular region
6.17e-11	179	GO:0043226	CC	organelle
1.57e-07	160	GO:0043227	CC	membrane-bounded organelle
0.00302	9	GO:0031984	CC	organelle subcompartment
1.71e-05	64	GO:0031982	CC	vesicle
4.06e-05	59	GO:0031988	CC	membrane-bounded vesicle
3.2e-06	154	GO:0043229	CC	intracellular organelle
0.00149	132	GO:0043231	CC	intracellular membrane-bounded organelle
0.00236	29	GO:0005783	CC	endoplasmic reticulum
0.0141	24	GO:0005794	CC	Golgi apparatus
0.00213	9	GO:0098791	CC	Golgi subcompartment
0.00121	8	GO:0005802	CC	trans-Golgi network
5.43e-06	10	GO:0044420	CC	extracellular matrix component
4.61e-15	90	GO:0044421	CC	extracellular region part
4.5e-13	47	GO:0005615	CC	extracellular space
6.74e-06	54	GO:0043230	CC	extracellular organelle
1.4e-05	53	GO:1903561	CC	extracellular vesicle
1.29e-05	53	GO:0065010	CC	extracellular membrane-bounded organelle
2.64e-05	52	GO:0070062	CC	extracellular exosome
4.81e-10	21	GO:0005578	CC	proteinaceous extracellular matrix
5.84e-05	8	GO:0005604	CC	basement membrane
0.00142	71	GO:0005886	CC	plasma membrane
0.0179	9	GO:0009897	CC	external side of plasma membrane
0.000205	10	GO:0043292	CC	contractile fiber
0.000401	9	GO:0044449	CC	contractile fiber part
0.00305	8	GO:0030016	CC	myofibril
0.00126	8	GO:0030017	CC	sarcomere
0.00617	6	GO:0031674	CC	I band
0.0174	5	GO:0030018	CC	Z disc
0.0338	8	GO:0016324	CC	apical plasma membrane
7.06e-18	197	GO:0005488	MF	binding
0.00221	30	GO:0044877	MF	macromolecular complex binding
2.56e-05	12	GO:1901681	MF	sulfur compound binding
4.35e-06	46	GO:0097367	MF	carbohydrate derivative binding
9.29e-06	11	GO:0005539	MF	glycosaminoglycan binding
0.000189	6	GO:0072341	MF	modified amino acid binding
7.16e-23	159	GO:0005515	MF	protein binding
0.00735	32	GO:0019899	MF	enzyme binding
0.0342	5	GO:0002020	MF	protease binding
0.0239	5	GO:0044325	MF	ion channel binding
1.01e-05	31	GO:0046983	MF	protein dimerization activity
0.000282	16	GO:0046982	MF	protein heterodimerization activity
1.27e-12	49	GO:0005102	MF	receptor binding
0.0108	9	GO:0005126	MF	cytokine receptor binding
8.24e-05	9	GO:0008083	MF	growth factor activity
0.000185	8	GO:0005179	MF	hormone activity
0.0015	10	GO:0001664	MF	G-protein coupled receptor binding
1.4e-05	32	GO:0042802	MF	identical protein binding
0.00159	19	GO:0042803	MF	protein homodimerization activity
0.000307	9	GO:0050839	MF	cell adhesion molecule binding
0.00195	15	GO:0008134	MF	transcription factor binding
0.0277	5	GO:0001948	MF	glycoprotein binding
0.00737	21	GO:0032403	MF	protein complex binding
0.000341	7	GO:0005178	MF	integrin binding
0.00057	5	GO:0050840	MF	extracellular matrix binding
0.00261	16	GO:0008289	MF	lipid binding
5.02e-07	91	GO:0043167	MF	ion binding
0.000997	57	GO:0043169	MF	cation binding
0.000948	56	GO:0046872	MF	metal ion binding
0.000554	17	GO:0005509	MF	calcium ion binding
4.91e-05	49	GO:0043168	MF	anion binding
0.027	9	GO:0005543	MF	phospholipid binding
0.000323	8	GO:0008201	MF	heparin binding
0.00505	8	GO:0043177	MF	organic acid binding
0.00489	8	GO:0031406	MF	carboxylic acid binding
0.000465	7	GO:0016597	MF	amino acid binding
1.39e-05	5	GO:0001786	MF	phosphatidylserine binding
0.000376	82	GO:0003824	MF	catalytic activity
0.00711	40	GO:0016787	MF	hydrolase activity
0.0147	10	GO:0001228	MF	transcriptional activator activity, RNA polymerase II transcription regulatory region sequence-specific binding
0.0226	10	GO:0000982	MF	transcription factor activity, RNA polymerase II core promoter proximal region sequence-specific binding
0.0062	9	GO:0001077	MF	transcriptional activator activity, RNA polymerase II core promoter proximal region sequence-specific binding
0.000461	26	GO:0098772	MF	molecular function regulator
0.0009	21	GO:0030234	MF	enzyme regulator activity
0.00918	8	GO:0061134	MF	peptidase regulator activity
0.0147	7	GO:0061135	MF	endopeptidase regulator activity
0.0311	10	GO:0008047	MF	enzyme activator activity
0.00375	11	GO:0004857	MF	enzyme inhibitor activity
0.0161	7	GO:0030414	MF	peptidase inhibitor activity
0.0123	7	GO:0004866	MF	endopeptidase inhibitor activity
0.0385	9	GO:0005525	MF	GTP binding
0.05	13	GO:0070011	MF	peptidase activity, acting on L-amino acid peptides
