# Supplementary material for: Convergent genomic signatures of high-altitude adaptation among domestic mammals
Source: Natl Sci Rev. 2019 Dec 19;7(6):952–63. doi: 10.1093/nsr/nwz213 (PMC8288980; doi:10.1093/nsr/nwz213)
Supplement: nwz213_Supplemental_Files [file nwz213_supplemental_files.zip › 6_Supplementary Table S5.xlsx]

## Sheet: sheep
ENSOARG00000014649	TEX2
ENSOARG00000014822	IKZF1
ENSOARG00000005229	H3F3C
ENSOARG00000021004	GALK2
ENSOARG00000000867
ENSOARG00000001726	ALX4
ENSOARG00000019539	GRAMD4
ENSOARG00000021001	FGF7
ENSOARG00000016087	TSEN2
ENSOARG00000001668	TFEC
ENSOARG00000009547	SHQ1
ENSOARG00000014382	ANAPC1
ENSOARG00000010864	SPTLC3
ENSOARG00000009833	MITF
ENSOARG00000001514	rpl10
ENSOARG00000010194	WDR60
ENSOARG00000020971	DMXL2
ENSOARG00000018164
ENSOARG00000005283	CDC42BPB
ENSOARG00000001574	BTG2
ENSOARG00000011620	MACROD2
ENSOARG00000010683	CSN1S2
ENSOARG00000011369	GNG12
ENSOARG00000015534	ATP6AP1L
ENSOARG00000007383	RPL36
ENSOARG00000001644	EXT2
ENSOARG00000005948	PSMB6
ENSOARG00000007096	PDE1C
ENSOARG00000004027	AOC3
ENSOARG00000004698	TECPR2
ENSOARG00000012528	MDN1
ENSOARG00000000921	ID2
ENSOARG00000001637	FMOD
ENSOARG00000003710
ENSOARG00000011009	TEX14
ENSOARG00000013971	ZEB1
ENSOARG00000007885
ENSOARG00000011071	FAM102A
ENSOARG00000005722	EPAS1
ENSOARG00000005239	NARS
ENSOARG00000004837	SBSN
ENSOARG00000015104	PHF20
ENSOARG00000015677	HAPLN1
ENSOARG00000004747	GON4L
ENSOARG00000019011	LRRFIP1
ENSOARG00000006533	COL23A1
ENSOARG00000001949	ARHGAP26
ENSOARG00000010565	IKZF4
ENSOARG00000003036	TRPC2
ENSOARG00000013326	DNAJB4
ENSOARG00000011846	NTN4
ENSOARG00000008882	TNKS1BP1
ENSOARG00000019897	APLF
ENSOARG00000006244	TDRD3
ENSOARG00000001628
ENSOARG00000006541	LONP1
ENSOARG00000018585	NOX5
ENSOARG00000012475	ABHD6
ENSOARG00000018677	EHF
ENSOARG00000010289	ARHGEF38
ENSOARG00000020846	ZNF362
ENSOARG00000007376	TNFSF11
ENSOARG00000016582	FAM151A
ENSOARG00000018103	EPHA1
ENSOARG00000008507	ALPL
ENSOARG00000017440
ENSOARG00000019796
ENSOARG00000010832	TBC1D31
ENSOARG00000009486	NME7
ENSOARG00000021061	DLAT
ENSOARG00000019356	FGD4
ENSOARG00000019423	ENDOU
ENSOARG00000015655	OCA2
ENSOARG00000003715
ENSOARG00000015220	PPFIA2
ENSOARG00000004365	GPATCH1
ENSOARG00000015759	MKRN2
ENSOARG00000003763	AGO2
ENSOARG00000015136	KLHL1
ENSOARG00000019451	RPAP3
ENSOARG00000008621
ENSOARG00000012409	CASP8AP2
ENSOARG00000012385	GJA10
ENSOARG00000003834	NSD1
ENSOARG00000008627	PRL
ENSOARG00000014540	PCBD2
ENSOARG00000000935	ABCC4
ENSOARG00000020360	EDN2
ENSOARG00000000396
ENSOARG00000003509	RUFY1
ENSOARG00000018082	SART3
ENSOARG00000003114	DENND3
ENSOARG00000006684	RANBP3
ENSOARG00000017885	TXNRD2
ENSOARG00000008961	DKK2
ENSOARG00000009304	ADD3
ENSOARG00000007018	NDUFA11
ENSOARG00000019297	GSTM4
ENSOARG00000017627	GPCPD1
ENSOARG00000013398	BANK1
ENSOARG00000007662	SAFB
ENSOARG00000009194	ATP10A
ENSOARG00000008155
ENSOARG00000009378	PDZRN3
ENSOARG00000006756	NMNAT1
ENSOARG00000008785
ENSOARG00000018011	ISCU
ENSOARG00000014712	KIDINS220
ENSOARG00000008848	FAM92A1
ENSOARG00000010162	SACM1L
ENSOARG00000013973	NACAD
ENSOARG00000013784	XPO4
ENSOARG00000006861	PRR22
ENSOARG00000007853	BRMS1L
ENSOARG00000011925	FAM129B
ENSOARG00000019785	TTC5
ENSOARG00000016294	CCDC172
ENSOARG00000020999	FAM227B
ENSOARG00000015295	GLRA3
ENSOARG00000007436	STX18
ENSOARG00000018863	MYO9A
ENSOARG00000001829	CDH11
ENSOARG00000014164	NLRX1
ENSOARG00000000995	WASL
ENSOARG00000009388	THSD1
ENSOARG00000016847	COG7
ENSOARG00000008620	LTF
ENSOARG00000008449	C16ORF45
ENSOARG00000003080	STK3
ENSOARG00000009641	HDAC9
ENSOARG00000018808	NR2E3
ENSOARG00000000931	OR52K2
ENSOARG00000006659	PTGR1
ENSOARG00000007856	SAFB
ENSOARG00000011612	CLTA
ENSOARG00000019467	DRAM2
ENSOARG00000014671	NF1
ENSOARG00000010632	TET2
ENSOARG00000018381	PARD3B
ENSOARG00000006987	RNF32
ENSOARG00000004224	LAPTM4B
ENSOARG00000008374	GCNT1
ENSOARG00000010841	DNAH11
ENSOARG00000006875	SNAP47
ENSOARG00000009303	OTUD4
ENSOARG00000015502	RPS23
ENSOARG00000009144	JAZF1
ENSOARG00000014946	HNRNPK
ENSOARG00000003097	C8ORF34
ENSOARG00000013682	PABPN1L
ENSOARG00000007781	MEGF8
ENSOARG00000000278
ENSOARG00000005688	RAB30
ENSOARG00000010521	PDE4B
ENSOARG00000008460	BRF1
ENSOARG00000013390	GIPC2
ENSOARG00000021064	FERMT2
ENSOARG00000017828	C22ORF29
ENSOARG00000017707	BRI3BP
ENSOARG00000013282	NCAPD3
ENSOARG00000013628	IL33
ENSOARG00000016413	ATF7
ENSOARG00000018457	CYP3A5
ENSOARG00000005390	TMEM184A
ENSOARG00000020889	NEDD4
ENSOARG00000004708	REEP3
ENSOARG00000013061	UBLCP1
ENSOARG00000015614	XRCC4
ENSOARG00000001913	PPP1R12C
ENSOARG00000008943	CPVL
ENSOARG00000009501	MPHOSPH6
ENSOARG00000003814	MATN2
ENSOARG00000007731	RSPO3
ENSOARG00000008264	FMNL2
ENSOARG00000008865	CSH
ENSOARG00000021176	SENP8
ENSOARG00000011972	SLC9B1
ENSOARG00000020110	SOX5
ENSOARG00000001938	EPS8L1
ENSOARG00000014195	TMEFF2
ENSOARG00000013453	FGF9
ENSOARG00000007982	SAFB2
ENSOARG00000002971	PHACTR4
ENSOARG00000015630	RAF1
ENSOARG00000019780	HDAC10
ENSOARG00000009748	DLC1
ENSOARG00000005233	SNTG2
ENSOARG00000015541	SH3RF1
ENSOARG00000006151	ANKFN1
ENSOARG00000009095

## Sheet: dog
ENSCAFG00000002627	EPAS1
ENSCAFG00000032322
ENSCAFG00000030291	OR51B4
ENSCAFG00000030286
ENSCAFG00000019205	PIP5K1C
ENSCAFG00000006219	SIGLEC1
ENSCAFG00000029518
ENSCAFG00000018538	SERBP1
ENSCAFG00000006234	ADAM33
ENSCAFG00000029662
ENSCAFG00000015887	APBB2
ENSCAFG00000017769	DNAH9
ENSCAFG00000002316	MLIP
ENSCAFG00000011481	IL29L
ENSCAFG00000017066	RPL26
ENSCAFG00000006135
ENSCAFG00000029568
ENSCAFG00000018539	IL12RB2
ENSCAFG00000015005	HP1BP3
ENSCAFG00000015301	TEKT1
ENSCAFG00000019213	GIPC3
ENSCAFG00000019123	SIRT6
ENSCAFG00000002975	PAPOLG
ENSCAFG00000032265	DERL2
ENSCAFG00000014447	C17orf105
ENSCAFG00000017439	USP43
ENSCAFG00000031602	XAF1
ENSCAFG00000006597	HMGB1
ENSCAFG00000030359	ATP5G2
ENSCAFG00000016641	CD68
ENSCAFG00000016900	CNTROB
ENSCAFG00000013469	CPO
ENSCAFG00000019208	CACTIN
ENSCAFG00000016722	WRAP53
ENSCAFG00000015599	SCIMP
ENSCAFG00000015493	NLRP1
ENSCAFG00000016628	SENP3
ENSCAFG00000019215	HMG20B
ENSCAFG00000019218	C19orf71
ENSCAFG00000015960	RNASEK
ENSCAFG00000024181
ENSCAFG00000025232
ENSCAFG00000001489	ZFAND3
ENSCAFG00000007813	NR3C2
ENSCAFG00000016984	PER1
ENSCAFG00000017843	ZNF18
ENSCAFG00000014113	MORF4L1
ENSCAFG00000016118	C1orf64
ENSCAFG00000019225	DOHH
ENSCAFG00000016714	TP53
ENSCAFG00000007411	CSPP1
ENSCAFG00000001593	NCR2
ENSCAFG00000019114	EBI3
ENSCAFG00000016906	GUCY2D
ENSCAFG00000019126	CREB3L3
ENSCAFG00000015305	FBXO39
ENSCAFG00000029740	MSRB3
ENSCAFG00000011720	ASPHD2
ENSCAFG00000010256	NAP1L4
ENSCAFG00000015611	KIF1C
ENSCAFG00000030878	ZNF35
ENSCAFG00000024609	CNTN2
ENSCAFG00000015266	MYBBP1A
ENSCAFG00000002099	NCK2
ENSCAFG00000016128	YBX2
ENSCAFG00000016928	ALOX15B
ENSCAFG00000016137	GPS2
ENSCAFG00000019222	FZR1
ENSCAFG00000023094	MYH3
ENSCAFG00000031398	DUSP13
ENSCAFG00000016651	MPDU1
ENSCAFG00000011460	SLC9A8
ENSCAFG00000017382	PIK3R6
ENSCAFG00000003930	NDUFB2
ENSCAFG00000014559	NIN
ENSCAFG00000024456	BTF3
ENSCAFG00000024867	TRIM22
ENSCAFG00000014474	IGFBP5
ENSCAFG00000032726	OR5B2
ENSCAFG00000008608	DCTN1
ENSCAFG00000006945	GPBP1
ENSCAFG00000028570	DUSP3
ENSCAFG00000024967	ASIP
ENSCAFG00000015727	ARHGEF10L
ENSCAFG00000005731	NRG2
ENSCAFG00000017857	HAX1
ENSCAFG00000017413	STX8
ENSCAFG00000017598	SHISA6
ENSCAFG00000011456	OR4D5
ENSCAFG00000009000	ACTR5
ENSCAFG00000017015	CTC1
ENSCAFG00000004782	NARS2
ENSCAFG00000023006	ALOX12
ENSCAFG00000016685	FXR2
ENSCAFG00000030945
ENSCAFG00000016225	ACAP1
ENSCAFG00000012007	IRF9
ENSCAFG00000008727	PSKH2
ENSCAFG00000029431	SYNPR
ENSCAFG00000005548	RAD18
ENSCAFG00000015075	MMP20
ENSCAFG00000003919	DUS4L
ENSCAFG00000002629	TMEM247
ENSCAFG00000019217	MFSD12
ENSCAFG00000012552	SS18L1
ENSCAFG00000014546	HTRA3
ENSCAFG00000015914	PELP1
ENSCAFG00000031678	POLR2M
ENSCAFG00000002819	CLHC1
ENSCAFG00000015368	SLC13A5
ENSCAFG00000032566
ENSCAFG00000000451	LGR5
ENSCAFG00000010479	FAM118B
ENSCAFG00000006266	ARHGAP26
ENSCAFG00000007954	TNKS1BP1
ENSCAFG00000016138	FBLIM1
ENSCAFG00000020436	CDH8
ENSCAFG00000028789	GADL1
ENSCAFG00000016632	EIF4A1
ENSCAFG00000015282	GGT6
ENSCAFG00000011729	HPS4
ENSCAFG00000001827	CROT
ENSCAFG00000001434	KDM4C
ENSCAFG00000017835	HHIPL1
ENSCAFG00000020175	PBX3
ENSCAFG00000011457	NTRK3
ENSCAFG00000009124	GABRR3
ENSCAFG00000016949	ALOXE3
ENSCAFG00000012035	TTLL13
ENSCAFG00000007156	DENND5A
ENSCAFG00000004218	C10orf67
ENSCAFG00000008756	ACTG2
ENSCAFG00000019246	NFIC
ENSCAFG00000029640
ENSCAFG00000023165	INCA1
ENSCAFG00000008404	CLU
ENSCAFG00000009933	NELL1
ENSCAFG00000011924	PSME1
ENSCAFG00000005169	PRKCQ
ENSCAFG00000002904	AMBN
ENSCAFG00000008886	FGF5
ENSCAFG00000015949	ALOX15
ENSCAFG00000018819	ZNRF4
ENSCAFG00000001882	GTPBP10
ENSCAFG00000017851	MAP2K4
ENSCAFG00000016016	ACADVL
ENSCAFG00000003853	SLC26A3
ENSCAFG00000015453	PITPNM3
ENSCAFG00000015916	RAB27A
ENSCAFG00000013958	FAH
ENSCAFG00000003891	SLC26A4
ENSCAFG00000018570	SGIP1
ENSCAFG00000017460	MYH13
ENSCAFG00000006010
ENSCAFG00000016117	ELP5
ENSCAFG00000012391	PDE3A
ENSCAFG00000017455	GAS7
ENSCAFG00000025025	TRIM34
ENSCAFG00000009564	ATP2B4
ENSCAFG00000003617	AMPH
ENSCAFG00000032507
ENSCAFG00000010694	NAA50
ENSCAFG00000013760	ZNF197
ENSCAFG00000009463	FTO
ENSCAFG00000007101	SPRYD3
ENSCAFG00000008191	SPAG4
ENSCAFG00000017427	WDR16
ENSCAFG00000018709	FOXN1
ENSCAFG00000031721	CPNE1
ENSCAFG00000007092	SCUBE2
ENSCAFG00000012023	PPP1R8
ENSCAFG00000003105	ANKRD6
ENSCAFG00000012432	MYOZ2
ENSCAFG00000011812	GNPAT
ENSCAFG00000012785	NKAIN4
ENSCAFG00000012880	ICOS
ENSCAFG00000008414	GULO
ENSCAFG00000003303	AMBP
ENSCAFG00000009033	DYSF
ENSCAFG00000013180	DDR2
ENSCAFG00000028937

## Sheet: cattle
ENSBTAG00000004911	BIRC7
ENSBTAG00000010383	YTHDF1
ENSBTAG00000021727	NTSR1
ENSBTAG00000002580	MYH14
ENSBTAG00000009191	TUSC3
ENSBTAG00000000821	GPR137C
ENSBTAG00000010399	TXNDC16
ENSBTAG00000017198	CHRNA4
ENSBTAG00000004916	ARFGAP1
ENSBTAG00000001829	SLC17A9
ENSBTAG00000004582	COL20A1
ENSBTAG00000016388	SLCO4A1
ENSBTAG00000012087	NHLRC1
ENSBTAG00000044118	HMGA2
ENSBTAG00000007498	ZGPAT
ENSBTAG00000014803	CPZ
ENSBTAG00000017397	ZNF423
ENSBTAG00000012409	POSTN
ENSBTAG00000006002	DIDO1
ENSBTAG00000031814	SDS
ENSBTAG00000003192	TBC1D16
ENSBTAG00000007998	TMCO4
ENSBTAG00000015261	CARD14
ENSBTAG00000046520	TCFL5
ENSBTAG00000011832	ALDH18A1
ENSBTAG00000016023	EIF4A3
ENSBTAG00000019040	PLBD2
ENSBTAG00000004830	ADAM18
ENSBTAG00000004218	SYNDIG1L
ENSBTAG00000011133	AP1S3
ENSBTAG00000030669	FGGY
ENSBTAG00000021196	C12orf45
ENSBTAG00000007559	URI1
ENSBTAG00000038327	DLAT
ENSBTAG00000017350	PCLO
ENSBTAG00000001827	GID8
ENSBTAG00000031718	OGFR
ENSBTAG00000018425	PSMD7
ENSBTAG00000016063	DNER
ENSBTAG00000004544	TXNDC9
ENSBTAG00000003752	SLC25A24
ENSBTAG00000000024	DYM
ENSBTAG00000015581	COL9A3
ENSBTAG00000016951	WDFY1
ENSBTAG00000001985	SRMS
ENSBTAG00000011892	SRGAP1
ENSBTAG00000047443	BRDT
ENSBTAG00000008386	CLPX
ENSBTAG00000005711	NSG1
ENSBTAG00000003455	ANKRD6
ENSBTAG00000009665	UTRN
ENSBTAG00000012124	GPBP1
ENSBTAG00000012677	ARHGAP12
ENSBTAG00000000916	TCTE3
ENSBTAG00000005725	IDO2
ENSBTAG00000017233
ENSBTAG00000005997	ABCB1
ENSBTAG00000006564	PSMA1
ENSBTAG00000047167
ENSBTAG00000001101	IFNLR1
ENSBTAG00000032052
ENSBTAG00000019795	FBXO43
ENSBTAG00000000218	MAP2K5
ENSBTAG00000046430	ZNF804B
ENSBTAG00000027081	ATP10A
ENSBTAG00000014601	SGCB
ENSBTAG00000018160	LAMA1
ENSBTAG00000015380	SLC16A4
ENSBTAG00000016021	GAA
ENSBTAG00000019733	ELTD1
ENSBTAG00000038520
ENSBTAG00000046502	ACBD6
ENSBTAG00000010241	UNC5D
ENSBTAG00000021959	CDC20B
ENSBTAG00000004554	CAPZB
ENSBTAG00000016738	DTX1
ENSBTAG00000020242	CRLF2
ENSBTAG00000005372	DLGAP1
ENSBTAG00000016640	HEATR3
ENSBTAG00000016664	SLC2A4RG
ENSBTAG00000009620	WDR27
ENSBTAG00000026505	STMN1
ENSBTAG00000031669	CTNNA2
ENSBTAG00000004754	DSCAM
ENSBTAG00000013632	GRM4
ENSBTAG00000021096	RTEL1
ENSBTAG00000004015	KAT6A
ENSBTAG00000021133	TENM3
ENSBTAG00000010082	COL15A1
ENSBTAG00000005805	EPHX4
ENSBTAG00000032995	LELP1
ENSBTAG00000019188	GAK
ENSBTAG00000047733
ENSBTAG00000034255	EIF5B
ENSBTAG00000006852	ACYP2
ENSBTAG00000014501	FERMT2
ENSBTAG00000047150	RTEL
ENSBTAG00000047685
ENSBTAG00000002682	MARK4
ENSBTAG00000007705	COLEC12
ENSBTAG00000006861	C2orf73
ENSBTAG00000009405	TRPC4
ENSBTAG00000038186	GLRX
ENSBTAG00000000539	LRRC28
ENSBTAG00000003030	KCNQ2
ENSBTAG00000007927	SLAMF1
ENSBTAG00000047256	FMO6P
ENSBTAG00000021685	EEF1A2
ENSBTAG00000027900	LRRIQ1
ENSBTAG00000014960	SCHIP1
ENSBTAG00000005871	MECOM
ENSBTAG00000021905	DGKB
ENSBTAG00000003866	PPP1R8
ENSBTAG00000012448	CCDC91
ENSBTAG00000015522	MRPS31
ENSBTAG00000047933	CYP4F22
ENSBTAG00000034952	SPAG11B
ENSBTAG00000000526	TOPBP1
ENSBTAG00000008636	PDE4B
ENSBTAG00000020602	IDO1
ENSBTAG00000017455	ADAM9
ENSBTAG00000015330	DPP4
ENSBTAG00000002813	GAB1
ENSBTAG00000006408	MROH9
ENSBTAG00000002290	SLC7A3
ENSBTAG00000047104
ENSBTAG00000003751	MACC1
ENSBTAG00000002233	CPNE2
ENSBTAG00000045570	NOP56
ENSBTAG00000021072	DTNB
ENSBTAG00000024647	CFH
ENSBTAG00000012489	C15orf27
ENSBTAG00000017232	KIF13B
ENSBTAG00000009498	PTEN
ENSBTAG00000048005
ENSBTAG00000002019	SERPINB5
ENSBTAG00000024015	PTPRM
ENSBTAG00000031433	TEX9
ENSBTAG00000023146	ADAM32
ENSBTAG00000001209	PHLDB2
ENSBTAG00000021580	HNRNPA3
ENSBTAG00000018737	GLMN
ENSBTAG00000006225	RPA2
ENSBTAG00000001100	IL22RA1
ENSBTAG00000009958	TRIM35
ENSBTAG00000032719	TFRC
ENSBTAG00000018106	SPATA18
ENSBTAG00000008505	APOB
ENSBTAG00000014031	TLR6
ENSBTAG00000040445	ADAM5
ENSBTAG00000000271	MNS1
ENSBTAG00000047178
ENSBTAG00000017091	FTSJD2
ENSBTAG00000002143	DTWD2
ENSBTAG00000005442	WDR78
ENSBTAG00000046787	OR14C36
ENSBTAG00000003724	BRDT
ENSBTAG00000039402
ENSBTAG00000043989	EYA3
ENSBTAG00000007497	ARFRP1
ENSBTAG00000017011	CCDC125
ENSBTAG00000000918	ERMARD
ENSBTAG00000008062	DMRT2
ENSBTAG00000004136	NFE2L3
ENSBTAG00000007651	TARSL2
ENSBTAG00000011548	AMPD1
ENSBTAG00000014970	LAMTOR5
ENSBTAG00000008717	SERPINE2
ENSBTAG00000010328	KCNK17
ENSBTAG00000008293	GPCPD1
ENSBTAG00000015267	SGSH
ENSBTAG00000002821	CILP
ENSBTAG00000012781	TP53BP2
ENSBTAG00000006466	CD53
ENSBTAG00000020614	PRKCE
ENSBTAG00000001957	TRMT11
ENSBTAG00000002382	DDX10
ENSBTAG00000027407	TNFRSF6B
ENSBTAG00000010300	TARP
ENSBTAG00000006167	BTBD8
ENSBTAG00000032265	RTP4
ENSBTAG00000024021	NRXN1
ENSBTAG00000039658	PDCD7
ENSBTAG00000039362	UGT2B4
ENSBTAG00000024809
ENSBTAG00000017466	HCN4
ENSBTAG00000012997	SMPDL3B
ENSBTAG00000015572	YTHDC1
ENSBTAG00000044137	C10orf67

## Sheet: pig
ENSSSCG00000003540	IL28RA
ENSSSCG00000013435	MBD3
ENSSSCG00000029949	CD248
ENSSSCG00000010052	BCR
ENSSSCG00000003451	PDPN
ENSSSCG00000017498	PPP1R1B
ENSSSCG00000001483	FAM83B
ENSSSCG00000007992	PIGQ
ENSSSCG00000008358	ACTR2
ENSSSCG00000013434	PLK5
ENSSSCG00000008002	NARFL
ENSSSCG00000010060	UPB1
ENSSSCG00000010046	GNAZ
ENSSSCG00000012889	CHKA
ENSSSCG00000005998	DEPTOR
ENSSSCG00000025010	UNC50
ENSSSCG00000028159	DCAF4
ENSSSCG00000010059	GUCD1
ENSSSCG00000030778	MFI2
ENSSSCG00000023335	COA5
ENSSSCG00000030204	IPPK
ENSSSCG00000003139	BCAT2
ENSSSCG00000026268	DLG5
ENSSSCG00000010053	SPECC1L
ENSSSCG00000002515	SLC25A47
ENSSSCG00000011837
ENSSSCG00000016988	ERGIC1
ENSSSCG00000013553	VAV1
ENSSSCG00000004733	PLA2G4D
ENSSSCG00000010617	SORCS3
ENSSSCG00000000066	L3MBTL2
ENSSSCG00000017924	PELP1
ENSSSCG00000009192	PDLIM5
ENSSSCG00000013351	NAV2
ENSSSCG00000004196	MED23
ENSSSCG00000010048	RAB36
ENSSSCG00000002434	NRDE2
ENSSSCG00000016894	ARL15
ENSSSCG00000002555	JAG2
ENSSSCG00000013750	CACNA1A
ENSSSCG00000008157	IL18RAP
ENSSSCG00000013433	ADAMTSL5
ENSSSCG00000004584	GCNT3
ENSSSCG00000022623	CDADC1
ENSSSCG00000007788	PHKG2
ENSSSCG00000013424	PALM
ENSSSCG00000008177	AFF3
ENSSSCG00000008443	EPAS1
ENSSSCG00000024633	JAKMIP3
ENSSSCG00000008003	HAGHL
ENSSSCG00000010047	RTDR1
ENSSSCG00000003104	STRN4
ENSSSCG00000002664	GSE1
ENSSSCG00000013284	TTC17
ENSSSCG00000012034	TIAM1
ENSSSCG00000001791	FAM154B
ENSSSCG00000030458	CROCC
ENSSSCG00000006000	TAF2
ENSSSCG00000001762	CIB2
ENSSSCG00000008151	MFSD9
ENSSSCG00000002314	SMOC1
ENSSSCG00000015048	DRD2
ENSSSCG00000016722	UBE2D4
ENSSSCG00000009370	FOXO1
ENSSSCG00000008171	NPAS2
ENSSSCG00000014053	SNCB
ENSSSCG00000010169	SIPA1L2
ENSSSCG00000010062	CABIN1
ENSSSCG00000008312	DYSF
ENSSSCG00000016255	DAW1
ENSSSCG00000008007	WDR24
ENSSSCG00000017437	KRT36
ENSSSCG00000029907	ABCA13
ENSSSCG00000000359	BLOC1S1
ENSSSCG00000002972	SARS2
ENSSSCG00000010056	GGT1
ENSSSCG00000026023	PRKAG2
ENSSSCG00000022068	GNG8
ENSSSCG00000007991	WDR90
ENSSSCG00000004394	RPF2
ENSSSCG00000010651	ABLIM1
ENSSSCG00000030115	HS1BP3
ENSSSCG00000021818	ENOX1
ENSSSCG00000008141	ST6GAL2
ENSSSCG00000029820	GRID1
ENSSSCG00000000659	OVOS2
ENSSSCG00000003090	PRR2
ENSSSCG00000021254	DLG5
ENSSSCG00000010765	INPP5A
ENSSSCG00000021791	SENP7
ENSSSCG00000027114	PODN
ENSSSCG00000009952	TMEM211
ENSSSCG00000003390	SLC2A7
ENSSSCG00000008731	OTOP1
ENSSSCG00000012084	PRDM15
ENSSSCG00000027160	DSG3
ENSSSCG00000017141	AATK
ENSSSCG00000012952	TMEM151A
ENSSSCG00000007049	LRRN4
ENSSSCG00000030042	SBNO2
ENSSSCG00000016533	STRA8
ENSSSCG00000009054
ENSSSCG00000023235	MAN1C1
ENSSSCG00000008214	FABP1
ENSSSCG00000024860
ENSSSCG00000009523	GGACT
ENSSSCG00000025250	DPPA4
ENSSSCG00000028891	MAPKAP1
ENSSSCG00000016480	TRBV20-1
ENSSSCG00000016146	C2orf80
ENSSSCG00000008077	C9orf89
ENSSSCG00000005987	TBC1D31
ENSSSCG00000015619	CAMK1G
ENSSSCG00000006169	ZFHX4
ENSSSCG00000007265	SNTA1
ENSSSCG00000008103	MERTK
ENSSSCG00000008326	TGFA
ENSSSCG00000022064	MLNR
ENSSSCG00000026152	PRKD2
ENSSSCG00000025020	PCSK9
ENSSSCG00000007574	SDK1
ENSSSCG00000003553	MTFR1L
ENSSSCG00000013742	NFIX
ENSSSCG00000021257
ENSSSCG00000010035	YWHAH
ENSSSCG00000017921	ZMYND15
ENSSSCG00000024830
ENSSSCG00000002330	PCNX
ENSSSCG00000002464	PRIMA1
ENSSSCG00000007542	PRKAR1B
ENSSSCG00000017518	OSBPL7
ENSSSCG00000029485	FBXO11
ENSSSCG00000029311	MYPN
ENSSSCG00000007973	IL9R
ENSSSCG00000007986	NME4
ENSSSCG00000006045	RIMS2
ENSSSCG00000016403	VIPR2
ENSSSCG00000017095	SEMA5A
ENSSSCG00000022446	SEL1L3
ENSSSCG00000023090	BEST1
ENSSSCG00000011955	PCNP
ENSSSCG00000002433	PSMC1
ENSSSCG00000029806	IKZF1
ENSSSCG00000007541	PDGFA
ENSSSCG00000002444	FBLN5
ENSSSCG00000025244	HTR6
ENSSSCG00000027791	CLASP1
ENSSSCG00000005235	KANK1
ENSSSCG00000015607	HHAT
ENSSSCG00000008022	TELO2
ENSSSCG00000011940	DZIP3
ENSSSCG00000020972	ACADVL
ENSSSCG00000024671	WNT9A
ENSSSCG00000015255	IGSF9B
ENSSSCG00000023150	LRP1
ENSSSCG00000015271	PRELP
ENSSSCG00000027417	LDLRAD4
ENSSSCG00000014302	CDKL3
ENSSSCG00000012282
ENSSSCG00000008004	FAM173A
ENSSSCG00000015879	DAPL1
ENSSSCG00000030385	C3
ENSSSCG00000021093	C10orf67
ENSSSCG00000023041	PCBP3
ENSSSCG00000030016	PDE9A
ENSSSCG00000022865	GRM8
ENSSSCG00000000113	SLC16A8
ENSSSCG00000002143	PARP2
ENSSSCG00000010814	ESRRG
ENSSSCG00000007979	LUC7L

## Sheet: horse
ENSECAG00000009706	AKAP13	A kinase (PRKA) anchor protein 13 [Source:HGNC Symbol;Acc:HGNC:371]
ENSECAG00000008426	PAPSS2	3'-phosphoadenosine 5'-phosphosulfate synthase 2 [Source:HGNC Symbol;Acc:HGNC:8604]
ENSECAG00000006921	HYLS1	Hydrolethalus syndrome protein 1-like protein; Uncharacterized protein [Source:UniProtKB/TrEMBL;Acc:F6UHD6]
ENSECAG00000003367	RAD51C	RAD51 paralog C [Source:HGNC Symbol;Acc:HGNC:9820]
ENSECAG00000016951	GLP1R	glucagon-like peptide 1 receptor [Source:HGNC Symbol;Acc:HGNC:4324]
ENSECAG00000017927	DOK7	docking protein 7 [Source:HGNC Symbol;Acc:HGNC:26594]
ENSECAG00000022014	RAVER2	ribonucleoprotein, PTB-binding 2 [Source:HGNC Symbol;Acc:HGNC:25577]
ENSECAG00000018697	PIAS4	protein inhibitor of activated STAT, 4 [Source:HGNC Symbol;Acc:HGNC:17002]
ENSECAG00000000473	ATAD1	ATPase family, AAA domain containing 1 [Source:HGNC Symbol;Acc:HGNC:25903]
ENSECAG00000011161	CYP2C113	Uncharacterized protein [Source:UniProtKB/TrEMBL;Acc:F6ZZV6]
ENSECAG00000000193	SSBP3	single stranded DNA binding protein 3 [Source:HGNC Symbol;Acc:HGNC:15674]
ENSECAG00000005570	VMP1	vacuole membrane protein 1 [Source:HGNC Symbol;Acc:HGNC:29559]
ENSECAG00000015434	SMCO2	single-pass membrane protein with coiled-coil domains 2 [Source:HGNC Symbol;Acc:HGNC:34448]
ENSECAG00000001219	OR51B4	olfactory receptor, family 51, subfamily B, member 4 [Source:HGNC Symbol;Acc:HGNC:14708]
ENSECAG00000012534	SMAD9	SMAD family member 9
ENSECAG00000017946	KMT2D	Uncharacterized protein [Source:UniProtKB/TrEMBL;Acc:F6R2B8]
ENSECAG00000009239	TRIM37	tripartite motif containing 37 [Source:HGNC Symbol;Acc:HGNC:7523]
ENSECAG00000022641	SDF2L1	stromal cell-derived factor 2-like 1 [Source:HGNC Symbol;Acc:HGNC:10676]
ENSECAG00000007287	C19orf68	chromosome 19 open reading frame 68 [Source:HGNC Symbol;Acc:HGNC:34495]
ENSECAG00000023168	TRPC3	transient receptor potential cation channel, subfamily C, member 3 [Source:HGNC Symbol;Acc:HGNC:12335]
ENSECAG00000022652		Uncharacterized protein [Source:UniProtKB/TrEMBL;Acc:F6ZD93]
ENSECAG00000015007	SKA2	spindle and kinetochore associated complex subunit 2 [Source:HGNC Symbol;Acc:HGNC:28006]
ENSECAG00000019077	CLTC	Uncharacterized protein [Source:UniProtKB/TrEMBL;Acc:F7BV85]
ENSECAG00000023360	KCNK10	potassium channel, subfamily K, member 10 [Source:HGNC Symbol;Acc:HGNC:6273]
ENSECAG00000023321	ELF5	E74-like factor 5 (ets domain transcription factor) [Source:HGNC Symbol;Acc:HGNC:3320]
ENSECAG00000016392	RAD21	Uncharacterized protein [Source:UniProtKB/TrEMBL;Acc:F6W1M4]
ENSECAG00000019831	RTCA	RNA 3'-terminal phosphate cyclase [Source:HGNC Symbol;Acc:HGNC:17981]
ENSECAG00000023617	TEX14	testis expressed 14 [Source:HGNC Symbol;Acc:HGNC:11737]
ENSECAG00000023299	CRAMP1L	Crm, cramped-like (Drosophila) [Source:HGNC Symbol;Acc:HGNC:14122]
ENSECAG00000023846	LRCH3	leucine-rich repeats and calponin homology (CH) domain containing 3 [Source:HGNC Symbol;Acc:HGNC:28637]
ENSECAG00000007581	PUS3	pseudouridylate synthase 3 [Source:HGNC Symbol;Acc:HGNC:25461]
ENSECAG00000011869	FSD1	fibronectin type III and SPRY domain containing 1 [Source:HGNC Symbol;Acc:HGNC:13745]
ENSECAG00000017461	PNKP	polynucleotide kinase 3'-phosphatase [Source:HGNC Symbol;Acc:HGNC:9154]
ENSECAG00000010639	UPF1	UPF1 regulator of nonsense transcripts homolog (yeast) [Source:HGNC Symbol;Acc:HGNC:9962]
ENSECAG00000011885	TJP3	tight junction protein 3 [Source:HGNC Symbol;Acc:HGNC:11829]
ENSECAG00000019424	EXOC6B	exocyst complex component 6B [Source:HGNC Symbol;Acc:HGNC:17085]
ENSECAG00000015512	BCL7B	B-cell CLL/lymphoma 7B [Source:HGNC Symbol;Acc:HGNC:1005]
ENSECAG00000014594	EPAS1	endothelial PAS domain protein 1 [Source:HGNC Symbol;Acc:HGNC:3374]
ENSECAG00000023278	C17orf47	chromosome 17 open reading frame 47 [Source:HGNC Symbol;Acc:HGNC:26844]
ENSECAG00000011029	RAD17	RAD17 homolog (S. pombe) [Source:HGNC Symbol;Acc:HGNC:9807]
ENSECAG00000000343	PTPLAD2	protein tyrosine phosphatase-like A domain containing 2 [Source:HGNC Symbol;Acc:HGNC:20920]
ENSECAG00000008888	PTH1R	parathyroid hormone 1 receptor [Source:HGNC Symbol;Acc:HGNC:9608]
ENSECAG00000007780	PANX1	pannexin 1 [Source:HGNC Symbol;Acc:HGNC:8599]
ENSECAG00000014448	ZNF184	zinc finger protein 184 [Source:HGNC Symbol;Acc:HGNC:12975]
ENSECAG00000009256	CPE	carboxypeptidase E [Source:HGNC Symbol;Acc:HGNC:2303]
ENSECAG00000022939	S100A1	S100 calcium binding protein A1 [Source:HGNC Symbol;Acc:HGNC:10486]
ENSECAG00000024438	TRIM38	tripartite motif containing 38 [Source:HGNC Symbol;Acc:HGNC:10059]
ENSECAG00000004024	GGA3	golgi-associated, gamma adaptin ear containing, ARF binding protein 3 [Source:HGNC Symbol;Acc:HGNC:17079]
ENSECAG00000020547	EEF2	eukaryotic translation elongation factor 2 [Source:HGNC Symbol;Acc:HGNC:3214]
ENSECAG00000022916		Olfactory receptor [Source:UniProtKB/TrEMBL;Acc:F6W803]
ENSECAG00000003068	GULO	Uncharacterized protein [Source:UniProtKB/TrEMBL;Acc:F6QGE0]
ENSECAG00000013443	AKNA	AT-hook transcription factor [Source:HGNC Symbol;Acc:HGNC:24108]
ENSECAG00000006182	COQ5	coenzyme Q5 homolog, methyltransferase (S. cerevisiae) [Source:HGNC Symbol;Acc:HGNC:28722]
ENSECAG00000013442	ATG2A	autophagy related 2A [Source:HGNC Symbol;Acc:HGNC:29028]
ENSECAG00000015196	TTC39A	tetratricopeptide repeat domain 39A [Source:HGNC Symbol;Acc:HGNC:18657]
ENSECAG00000019904	CHST11	carbohydrate (chondroitin 4) sulfotransferase 11 [Source:HGNC Symbol;Acc:HGNC:17422]
ENSECAG00000008191	PPM1E	protein phosphatase, Mg2+/Mn2+ dependent, 1E [Source:HGNC Symbol;Acc:HGNC:19322]
ENSECAG00000010522	BACH2	BTB and CNC homology 1, basic leucine zipper transcription factor 2 [Source:HGNC Symbol;Acc:HGNC:14078]
ENSECAG00000018702	USP32	Ubiquitin carboxyl-terminal hydrolase [Source:UniProtKB/TrEMBL;Acc:F6ZE61]
ENSECAG00000024761	INOS	Equus caballus inducible nitric oxide synthase (INOS), mRNA. [Source:RefSeq mRNA;Acc:NM_001081769]
ENSECAG00000002564	GP1BA	glycoprotein Ib (platelet), alpha polypeptide [Source:HGNC Symbol;Acc:HGNC:4439]
ENSECAG00000019408	CAT	catalase [Source:HGNC Symbol;Acc:HGNC:1516]
ENSECAG00000016135	FAM188B	family with sequence similarity 188, member B [Source:HGNC Symbol;Acc:HGNC:21916]
ENSECAG00000020130	ABO	Uncharacterized protein [Source:UniProtKB/TrEMBL;Acc:F7BUB3]
ENSECAG00000023413	BBX	bobby sox homolog (Drosophila) [Source:HGNC Symbol;Acc:HGNC:14422]
ENSECAG00000012775	PRSS55	protease, serine, 55 [Source:HGNC Symbol;Acc:HGNC:30824]
ENSECAG00000005466		Olfactory receptor [Source:UniProtKB/TrEMBL;Acc:F6QB81]
ENSECAG00000009723	IGF2BP1	insulin-like growth factor 2 mRNA binding protein 1 [Source:HGNC Symbol;Acc:HGNC:28866]
ENSECAG00000015913	TCTEX1D2	Uncharacterized protein [Source:UniProtKB/TrEMBL;Acc:F6VRF3]
ENSECAG00000020855	MYO18A	myosin XVIIIA [Source:HGNC Symbol;Acc:HGNC:31104]
ENSECAG00000013370	FMO	Dimethylaniline monooxygenase [N-oxide-forming] [Source:UniProtKB/TrEMBL;Acc:F6ZRY1]
ENSECAG00000004396		Olfactory receptor [Source:UniProtKB/TrEMBL;Acc:F7AYI0]
ENSECAG00000003836	LRRC75A	leucine rich repeat containing 75A [Source:HGNC Symbol;Acc:HGNC:32403]
ENSECAG00000022878	DNM1	dynamin 1 [Source:HGNC Symbol;Acc:HGNC:2972]
ENSECAG00000016309	ZFYVE21	zinc finger, FYVE domain containing 21 [Source:HGNC Symbol;Acc:HGNC:20760]
ENSECAG00000024664	NOL4L	nucleolar protein 4-like [Source:HGNC Symbol;Acc:HGNC:16106]
ENSECAG00000008881	LYVE1	lymphatic vessel endothelial hyaluronan receptor 1 [Source:HGNC Symbol;Acc:HGNC:14687]
ENSECAG00000022739	CA4	carbonic anhydrase IV [Source:HGNC Symbol;Acc:HGNC:1375]
ENSECAG00000002892	TIMELESS	timeless circadian clock [Source:HGNC Symbol;Acc:HGNC:11813]
ENSECAG00000005229	ARF4	ADP-ribosylation factor 4 [Source:HGNC Symbol;Acc:HGNC:655]
ENSECAG00000008728	NR1I2	nuclear receptor subfamily 1, group I, member 2 [Source:HGNC Symbol;Acc:HGNC:7968]
ENSECAG00000009171	NUP210	nucleoporin 210kDa [Source:HGNC Symbol;Acc:HGNC:30052]
ENSECAG00000015748	ARNT2	aryl-hydrocarbon receptor nuclear translocator 2 [Source:HGNC Symbol;Acc:HGNC:16876]
ENSECAG00000008167	SPPL2A	signal peptide peptidase like 2A [Source:HGNC Symbol;Acc:HGNC:30227]
ENSECAG00000015060	PRR11	proline rich 11 [Source:HGNC Symbol;Acc:HGNC:25619]
ENSECAG00000018734	GSG1L	GSG1-like [Source:HGNC Symbol;Acc:HGNC:28283]
ENSECAG00000014010	NINJ2	ninjurin 2 [Source:HGNC Symbol;Acc:HGNC:7825]
ENSECAG00000000110	WRN	Werner syndrome, RecQ helicase-like [Source:HGNC Symbol;Acc:HGNC:12791]
ENSECAG00000009987	PCNP	PEST proteolytic signal containing nuclear protein [Source:HGNC Symbol;Acc:HGNC:30023]
ENSECAG00000023824	BBS7	Bardet-Biedl syndrome 7 [Source:HGNC Symbol;Acc:HGNC:18758]
ENSECAG00000010962	TUBD1	tubulin, delta 1 [Source:HGNC Symbol;Acc:HGNC:16811]
ENSECAG00000017405	PPP1R13B	protein phosphatase 1, regulatory subunit 13B [Source:HGNC Symbol;Acc:HGNC:14950]
ENSECAG00000025174	HS3ST3B1	heparan sulfate (glucosamine) 3-O-sulfotransferase 3B1 [Source:HGNC Symbol;Acc:HGNC:5198]
ENSECAG00000020875	RUNX2	Runt-related transcription factor 2 [Source:UniProtKB/TrEMBL;Acc:F6TIE9]
ENSECAG00000021882	YWHAZ	tyrosine 3-monooxygenase/tryptophan 5-monooxygenase activation protein, zeta [Source:HGNC Symbol;Acc:HGNC:12855]
ENSECAG00000018106	MTMR4	myotubularin related protein 4 [Source:HGNC Symbol;Acc:HGNC:7452]
ENSECAG00000024359	SLC45A2	Uncharacterized protein [Source:UniProtKB/TrEMBL;Acc:F6X9M6]
ENSECAG00000024745	USH1C	Usher syndrome 1C (autosomal recessive, severe) [Source:HGNC Symbol;Acc:HGNC:12597]
ENSECAG00000006881	CKAP4	cytoskeleton-associated protein 4 [Source:HGNC Symbol;Acc:HGNC:16991]
ENSECAG00000016829	ABTB2	ankyrin repeat and BTB (POZ) domain containing 2 [Source:HGNC Symbol;Acc:HGNC:23842]
ENSECAG00000015014	ACADL	acyl-CoA dehydrogenase, long chain [Source:HGNC Symbol;Acc:HGNC:88]
ENSECAG00000004708	THEGL	theg spermatid protein-like [Source:HGNC Symbol;Acc:HGNC:43771]
ENSECAG00000024908	ERC1	ELKS/RAB6-interacting/CAST family member 1 [Source:HGNC Symbol;Acc:HGNC:17072]
ENSECAG00000011815	NTRK2	neurotrophic tyrosine kinase, receptor, type 2 [Source:HGNC Symbol;Acc:HGNC:8032]
ENSECAG00000018490	HIVEP3	human immunodeficiency virus type I enhancer binding protein 3 [Source:HGNC Symbol;Acc:HGNC:13561]
ENSECAG00000017983	HSF5	heat shock transcription factor family member 5 [Source:HGNC Symbol;Acc:HGNC:26862]
ENSECAG00000016304	CASC4	cancer susceptibility candidate 4 [Source:HGNC Symbol;Acc:HGNC:24892]
ENSECAG00000015922	MBOAT2	membrane bound O-acyltransferase domain containing 2 [Source:HGNC Symbol;Acc:HGNC:25193]
ENSECAG00000024694	KIF14	kinesin family member 14 [Source:HGNC Symbol;Acc:HGNC:19181]
ENSECAG00000003388	RNF220	ring finger protein 220 [Source:HGNC Symbol;Acc:HGNC:25552]
ENSECAG00000001184	OR51V1	olfactory receptor, family 51, subfamily V, member 1 [Source:HGNC Symbol;Acc:HGNC:19597]
ENSECAG00000013691	MALT1	mucosa associated lymphoid tissue lymphoma translocation gene 1 [Source:HGNC Symbol;Acc:HGNC:6819]
ENSECAG00000011268	TAGLN	Equus caballus transgelin (TAGLN), mRNA. [Source:RefSeq mRNA;Acc:NM_001110134]
ENSECAG00000022256	ASB4	ankyrin repeat and SOCS box containing 4 [Source:HGNC Symbol;Acc:HGNC:16009]
ENSECAG00000020005	HRC	histidine rich calcium binding protein [Source:HGNC Symbol;Acc:HGNC:5178]
ENSECAG00000009627	PPP3R1	Uncharacterized protein [Source:UniProtKB/TrEMBL;Acc:F6XK91]
ENSECAG00000020007	CNTLN	centlein, centrosomal protein [Source:HGNC Symbol;Acc:HGNC:23432]
ENSECAG00000023501	WNK1	WNK lysine deficient protein kinase 1 [Source:HGNC Symbol;Acc:HGNC:14540]
ENSECAG00000018104	IGFBP3	insulin-like growth factor binding protein 3 [Source:HGNC Symbol;Acc:HGNC:5472]
ENSECAG00000018575	YPEL2	yippee-like 2 (Drosophila) [Source:HGNC Symbol;Acc:HGNC:18326]
ENSECAG00000010916	TRAM2	translocation associated membrane protein 2 [Source:HGNC Symbol;Acc:HGNC:16855]
ENSECAG00000019236	LDLRAD3	low density lipoprotein receptor class A domain containing 3 [Source:HGNC Symbol;Acc:HGNC:27046]
ENSECAG00000021646	FHDC1	FH2 domain containing 1 [Source:HGNC Symbol;Acc:HGNC:29363]
ENSECAG00000017804	UPB1	ureidopropionase, beta [Source:HGNC Symbol;Acc:HGNC:16297]
ENSECAG00000005651	SLC35G2	solute carrier family 35, member G2 [Source:HGNC Symbol;Acc:HGNC:28480]
ENSECAG00000013862	EPHB1	EPH receptor B1 [Source:HGNC Symbol;Acc:HGNC:3392]
ENSECAG00000019466	ARIH1	ariadne RBR E3 ubiquitin protein ligase 1 [Source:HGNC Symbol;Acc:HGNC:689]
ENSECAG00000018606	DHX40	DEAH (Asp-Glu-Ala-His) box polypeptide 40 [Source:HGNC Symbol;Acc:HGNC:18018]
ENSECAG00000012474	TTF2	transcription termination factor, RNA polymerase II [Source:HGNC Symbol;Acc:HGNC:12398]
ENSECAG00000014947	OPN3	opsin 3 [Source:HGNC Symbol;Acc:HGNC:14007]
ENSECAG00000015972	ADAMTSL1	ADAMTS-like 1 [Source:HGNC Symbol;Acc:HGNC:14632]
ENSECAG00000016505	TMC7	transmembrane channel-like 7 [Source:HGNC Symbol;Acc:HGNC:23000]
ENSECAG00000020944	SLC25A4	solute carrier family 25 (mitochondrial carrier; adenine nucleotide translocator), member 4 [Source:HGNC Symbol;Acc:HGNC:10990]
ENSECAG00000012784	ZMAT3	zinc finger, matrin-type 3 [Source:HGNC Symbol;Acc:HGNC:29983]
ENSECAG00000020560	LARGE	like-glycosyltransferase [Source:HGNC Symbol;Acc:HGNC:6511]
ENSECAG00000013233	FAT4	FAT atypical cadherin 4 [Source:HGNC Symbol;Acc:HGNC:23109]
ENSECAG00000019930		Uncharacterized protein [Source:UniProtKB/TrEMBL;Acc:F7DXS6]
ENSECAG00000023716	RBM19	RNA binding motif protein 19 [Source:HGNC Symbol;Acc:HGNC:29098]
ENSECAG00000014433	Htr5b	Uncharacterized protein [Source:UniProtKB/TrEMBL;Acc:F7DFZ8]
ENSECAG00000011427	TRPM8	transient receptor potential cation channel, subfamily M, member 8 [Source:HGNC Symbol;Acc:HGNC:17961]
ENSECAG00000024868	DAB2IP	DAB2 interacting protein [Source:HGNC Symbol;Acc:HGNC:17294]
ENSECAG00000015552	GDPD1	glycerophosphodiester phosphodiesterase domain containing 1 [Source:HGNC Symbol;Acc:HGNC:20883]
ENSECAG00000013835	PRUNE2	prune homolog 2 (Drosophila) [Source:HGNC Symbol;Acc:HGNC:25209]
ENSECAG00000011588	C2orf80	chromosome 2 open reading frame 80 [Source:HGNC Symbol;Acc:HGNC:34352]
ENSECAG00000021839	CCDC138	coiled-coil domain containing 138 [Source:HGNC Symbol;Acc:HGNC:26531]
ENSECAG00000003584		Olfactory receptor [Source:UniProtKB/TrEMBL;Acc:F6XHW0]
ENSECAG00000017790	SCN10A	sodium channel, voltage-gated, type X, alpha subunit [Source:HGNC Symbol;Acc:HGNC:10582]
ENSECAG00000024006	NSMCE1	non-SMC element 1 homolog (S. cerevisiae) [Source:HGNC Symbol;Acc:HGNC:29897]
ENSECAG00000011611	ZNF197	zinc finger protein 197 [Source:HGNC Symbol;Acc:HGNC:12988]
ENSECAG00000006492	DQB	Equus caballus MHC class II DQ-beta chain (DQB), mRNA. [Source:RefSeq mRNA;Acc:NM_001142813]
ENSECAG00000010876	RTKN	rhotekin [Source:HGNC Symbol;Acc:HGNC:10466]
ENSECAG00000018537	HCN4	hyperpolarization activated cyclic nucleotide-gated potassium channel 4 [Source:HGNC Symbol;Acc:HGNC:16882]
ENSECAG00000011978	LRR1	leucine rich repeat protein 1 [Source:HGNC Symbol;Acc:HGNC:19742]
ENSECAG00000024790		Uncharacterized protein [Source:UniProtKB/TrEMBL;Acc:F6RLX6]
ENSECAG00000011287	TXNDC16	thioredoxin domain containing 16 [Source:HGNC Symbol;Acc:HGNC:19965]
ENSECAG00000015868	SECISBP2	SECIS binding protein 2 [Source:HGNC Symbol;Acc:HGNC:30972]
ENSECAG00000018637	MARC1	mitochondrial amidoxime reducing component 1 [Source:HGNC Symbol;Acc:HGNC:26189]
ENSECAG00000009623	OLFML2B	olfactomedin-like 2B [Source:HGNC Symbol;Acc:HGNC:24558]
ENSECAG00000012570	DAPK3	death-associated protein kinase 3 [Source:HGNC Symbol;Acc:HGNC:2676]
ENSECAG00000023905	CYP2J2	cytochrome P450, family 2, subfamily J, polypeptide 2 [Source:HGNC Symbol;Acc:HGNC:2634]
ENSECAG00000011523	ZNF35	zinc finger protein 35 [Source:HGNC Symbol;Acc:HGNC:13099]
ENSECAG00000012607	ABTB1	ankyrin repeat and BTB (POZ) domain containing 1 [Source:HGNC Symbol;Acc:HGNC:18275]
ENSECAG00000012692	FAM81A	family with sequence similarity 81, member A [Source:HGNC Symbol;Acc:HGNC:28379]
ENSECAG00000022745		Olfactory receptor [Source:UniProtKB/TrEMBL;Acc:F6V5Z6]
ENSECAG00000019237	CNIH3	cornichon family AMPA receptor auxiliary protein 3 [Source:HGNC Symbol;Acc:HGNC:26802]
ENSECAG00000010420	KIAA0226	KIAA0226 [Source:HGNC Symbol;Acc:HGNC:28991]
ENSECAG00000020248	SEPT4	septin 4 [Source:HGNC Symbol;Acc:HGNC:9165]
ENSECAG00000016772	NANS	N-acetylneuraminic acid synthase [Source:HGNC Symbol;Acc:HGNC:19237]
ENSECAG00000013789	EPN2	epsin 2 [Source:HGNC Symbol;Acc:HGNC:18639]
ENSECAG00000017469	SPC24	SPC24, NDC80 kinetochore complex component [Source:HGNC Symbol;Acc:HGNC:26913]
ENSECAG00000016566	TEK	TEK tyrosine kinase, endothelial [Source:HGNC Symbol;Acc:HGNC:11724]
ENSECAG00000017336	ZFAND3	zinc finger, AN1-type domain 3 [Source:HGNC Symbol;Acc:HGNC:18019]
ENSECAG00000019485	PPP4R4	protein phosphatase 4, regulatory subunit 4 [Source:HGNC Symbol;Acc:HGNC:23788]
ENSECAG00000022525	AREG	amphiregulin [Source:HGNC Symbol;Acc:HGNC:651]
ENSECAG00000018171	MFRP	Uncharacterized protein [Source:UniProtKB/TrEMBL;Acc:F6Q3D3]
ENSECAG00000012151	MARCO	macrophage receptor with collagenous structure [Source:HGNC Symbol;Acc:HGNC:6895]
ENSECAG00000015313	EFCAB5	EF-hand calcium binding domain 5 [Source:HGNC Symbol;Acc:HGNC:24801]
ENSECAG00000023034	WDR87	Uncharacterized protein [Source:UniProtKB/TrEMBL;Acc:F6UNM9]
ENSECAG00000018656	ASB2	ankyrin repeat and SOCS box containing 2 [Source:HGNC Symbol;Acc:HGNC:16012]
ENSECAG00000019159	NUP85	nucleoporin 85kDa [Source:HGNC Symbol;Acc:HGNC:8734]
ENSECAG00000017713	FKBP15	FK506 binding protein 15, 133kDa [Source:HGNC Symbol;Acc:HGNC:23397]
ENSECAG00000008975	PPM1H	protein phosphatase, Mg2+/Mn2+ dependent, 1H [Source:HGNC Symbol;Acc:HGNC:18583]
ENSECAG00000022841	NMRK2	nicotinamide riboside kinase 2 [Source:HGNC Symbol;Acc:HGNC:17871]
ENSECAG00000011928	LRRC8C	leucine rich repeat containing 8 family, member C [Source:HGNC Symbol;Acc:HGNC:25075]
ENSECAG00000008947	HEPHL1	hephaestin-like 1 [Source:HGNC Symbol;Acc:HGNC:30477]
ENSECAG00000023412	DMRT3	Doublesex and mab-3 related transcription factor 3 [Source:UniProtKB/Swiss-Prot;Acc:F6W2R2]
ENSECAG00000013890	RPS6KB1	ribosomal protein S6 kinase, 70kDa, polypeptide 1 [Source:HGNC Symbol;Acc:HGNC:10436]

## Sheet: goat
DSG3
NOL4
KITLG
TOP3A
DIABLO
SPATA31A3
RYR2
ERI2
F5
MAPT
OVCH2
MIEF2
TBC1D32
FEZ1
ZAK
MSANTD1
PLCE1
PDE6A
SLC34A2
DNAJC3
EPS15L1
LOC102185963
ASCC1
C6H4orf22
CHODL
SPTA1
KCTD1
DSG4
SLC46A2
TARBP1
TMPRSS11E
LOC102184299
KCTD1
KCNH2
JAZF1
PARL
ESRRG
ABCC3
MAPK1
FSTL1
HS6ST3
POU6F2
HEATR1
CTNNA3
HMGCR
OLFM3
ZNF484
UBAP2
LRIT3
UBE2R2
ACAT1
ZNF383
LIPN
GPR152
PGM2
NPM1
EPAS1
CDC27
GDPD4
PRLR
AFAP1L1
MAML2
BYSL
LOC102183549
LOC102180156
FGF5
DPF3
LOC102190090
AFF3
COL4A3BP
LOC102175041
LRRFIP1
CYP3A24
GAB1
ANXA11
PPARGC1B
RBP3
SMARCAL1
KLHL24
TUSC2
YEATS2
BACE1
DSG2
SH3BGR
HIBCH
DPPA2
KIAA1324L
MYL4
LOC102187826
ATAD1
MZB1
SPON1
LOC102188335
CLIC6
ALKBH5
TP1
NFIA
AIM1
FREM2
MED20
PANK2
S100A3
IRF2BP2
LOC102180443
LOC102185487
PADI1
HTR4
PLAGL1
ATF3
LOC102168977
PSMA6
NRADD
KCNIP1
TES
GABRG3
ATP11B
NKAIN2
PKN1
FAF1
RPSA
SYTL1
TMEM222
LOC102181009
MCF2L
TRIL
NCOR2
ZNF333
CNTN3
SVOPL
LOC102189473
NOL6
ROCK2
SLC4A5
LYRM1
FBXO25
MPZL3
RNF24
DOCK9
NALCN
TMEM140
COL18A1
PHYHD1
ACSM3
ZNF385D
MYZAP
PTGFR
RPIA
HTT
PAPSS2
TM2D1
CCND3
FLII
ACER2
KIF24
Ppp2r1a
SLC36A1
RPL27
UBE2Z
TRMT1L
DZIP3
MAP6D1
UGT2A1
EVC2
NOL8
LOC102184408
THRB
TMPRSS2
LRRC43
HMGXB3
SERPINB13
LLGL1
SLC25A48
HOXC9
CENPP
PLAC9
ZSCAN25
PIK3C2G
MCM4
AIM2
NBEAL2
FER1L6
PLK1S1
YTHDC2
LTF
DNMT1
AMBRA1
LOC102179835
COL21A1
MYO3A
HPN
SLCO2A1
LOC102180342
LOC102176147
PCYOX1L
B3GNT4
TMEM169
CEP55
VPS51
NELL1
UTRN
FOXN3
PRKDC
UBAP1
ACACB
CDA
TET1
KANSL1
